# Supplementary material for: Aspirin modulates generation of procoagulant phospholipids in cardiovascular disease, by regulating LPCAT3
Source: J Lipid Res. 2024 Dec 12;66(1):100727. doi: 10.1016/j.jlr.2024.100727 (PMC11754521; doi:10.1016/j.jlr.2024.100727)
Supplement: Supplementary Data [file mmc2.xlsx]

## Sheet: Figure 1
	Red = 50% LOQ value, since lipid is below LOQ and not detected. These are used for statistical purposes only
	Where more than 70% were zeros in activated samples, lipids were removed from the dataset
	Stats were only conducted on activated samples (A-F)
	Figure 1A										Figure 1D
	HC	RF	CAD	ACS	HC	RF	CAD	ACS			HC	RF	CAD	ACS	HC	RF	CAD	ACS
	0.0139383	0.0139383	0.0139383	9.61185	55.6626	167.937	49.3995	249.727			0.00629566	0.00629566	0.00629566	5.23344	25.8461	83.0053	25.7294	144.197
	0.0139383	0.0139383	0.0139383	0.0139383	41.2251	139.277	355.033	408.82			0.00629566	0.00629566	0.00629566	0.00629566	18.82	66.8091	175.247	215.78
	0.0139383	0.0139383	0.0139383	0.0139383	118.121	158.545	122.053	116.08			0.00629566	0.00629566	0.00629566	0.00629566	52.7666	85.0546	62.8621	58.0711
	0.0139383	0.0139383	4.6127	0.0139383	118.8	363.154	128.899	393.5			0.00629566	0.00629566	1.99501	0.00629566	50.4335	194.165	72.9201	225.689
	0.0139383	0.420884	0.0139383	0.0139383	85.7856	140.19	211.233	482.136			0.00629566	0.00629566	0.00629566	0.00629566	46.7849	71.6268	110.371	275.02
	0.0139383	0.0139383	0.0139383	0.0139383	165.244	273.893	156.066	390.494			0.00629566	0.00629566	0.00629566	0.00629566	97.3894	147.133	80.5586	210.166
	0.0139383	0.0139383	0.0139383	0.271058	97.7654	370.932	803.318	347.055			0.00629566	0.00629566	0.00629566	0.00629566	36.6092	204.979	439.54	176.161
	0.0139383	0.0139383	0.40469	0.0139383	260.796	362.708	206.659	230.68			0.00629566	0.00629566	0.00629566	0.00629566	150.774	182.499	85.4672	115.628
	0.0139383	0.0139383	0.0139383	0.0139383	121.538	174.868	85.8156	179.311			0.00629566	0.00629566	0.00629566	0.00629566	62.733	70.5081	39.1622	95.4154
	0.0139383	1.50575	0.0139383	0.0139383	176.693	296.473	68.2189	185.666			0.00629566	0.00629566	0.00629566	0.00629566	99.0526	149.493	34.4634	114.828
	0.0139383	0.0139383	0.120264	0.0139383	163.111	215.711	148.643	109.744			0.00629566	0.00629566	0.00629566	0.00629566	71.2071	108.876	73.0043	52.8845
	0.0139383	9.05388	0.0139383	0.100681	110.912	127.662	183.622	243.505			0.00629566	5.67541	0.00629566	0.00629566	61.3937	57.3089	78.3358	136.231
	0.0139383	0.0139383	0.0139383	0.0139383	77.1769	311.127	295.599	545.125			0.00629566	0.00629566	0.00629566	0.00629566	47.6298	149.911	151.932	285.094
	0.222037	0.0139383	0.0139383	0.0139383	158.111	197.156	394.009	247.106			0.00629566	0.00629566	0.00629566	0.00629566	86.0739	101.96	204.332	121.693
	0.0139383	5.89474	0.0139383	0.0139383	105.91	206.856	586.899	350.624			0.00629566	2.61269	0.00629566	0.00629566	56.7424	101.905	381.984	161.429
	0.0139383	0.0139383	0.0139383	0.268523	53.6907	338.626	394.218	261.956			0.00629566	0.00629566	0.00629566	0.00629566	26.5682	188.779	215.221	133.633
	0.734287	0.0139383	0.0139383	0.0139383	173.272	339.495	115.471	274.391			0.00629566	0.00629566	0.00629566	0.00629566	103.733	191.27	65.8364	134.7
	0.0139383	0.0139383	6.36248	0.0139383	136.884	226.168	183.577	218.818			0.00629566	0.00629566	2.65564	0.00629566	62.7784	107.843	94.956	115.914
	0.0139383	0.0139383	0.0139383	0.0139383	60.6989	124.569	317.906	50.3186			0.00629566	0.00629566	0.00629566	0.00629566	31.0827	66.4363	198.2	23.3778
	0.0139383	0.0139383		0.0139383	107.682	213.352		288.874			0.00629566	0.00629566		0.00629566	50.4139	107.073		153.697
	4.98237	0.0139383		0.0139383	226.775	253.099		202.809			2.63222	0.00629566		0.00629566	119.017	128.487		120.879
	0.0139383	0.0139383		0.211136	134.212	138.496		271.93			0.00629566	0.00629566		0.00629566	65.4561	85.6269		142.856
	0.0139383	0.0139383		0.0139383	153.534	159.769		126.033			0.00629566	0.00629566		0.00629566	79.9597	79.7115		66.5878
	0.0139383			0.0139383	93.7203			220.826			0.00629566			0.00629566	46.2106			120.639
	Figure 1B										Figure 1E
	HC	RF	CAD	ACS	HC	RF	CAD	ACS			HC	RF	CAD	ACS	HC	RF	CAD	ACS
	0.0155252	0.0155252	0.0155252	0.0155252	3.16903	3.72396	8.41308	7.12948			0.00629566	0.00629566	0.00629566	4.06873	22.6708	64.7015	16.7765	82.6576
	0.0155252	0.0155252	0.0155252	0.0155252	2.70811	0.928854	2.33733	5.90102			0.00629566	0.00629566	0.00629566	0.00629566	15.5966	58.5853	159.008	151.474
	0.0155252	0.0155252	0.0842568	0.0155252	16.3221	15.9229	1.86102	8.61012			0.00629566	0.00629566	0.00629566	0.00629566	43.6338	56.4426	47.578	39.8641
	0.0155252	0.0155252	0.12352	0.0155252	17.9289	1.43131	1.67209	3.56443			0.00629566	0.00629566	2.54625	0.00629566	45.7941	137.822	47.317	137.69
	0.0155252	0.594755	0.0155252	0.0155252	11.2818	18.901	1.95746	16.3991			0.00629566	0.00629566	0.00629566	0.00629566	23.0203	47.6668	83.6883	170.367
	0.0155252	0.0729186	0.0155252	0.0155252	9.55271	24.1587	1.29071	9.63327			0.00629566	0.00629566	0.00629566	0.00629566	51.8581	96.6501	62.6574	151.221
	0.0155252	0.0155252	0.0155252	0.232388	15.4864	3.33263	7.3268	6.67994			0.00629566	0.00629566	0.00629566	0.00629566	38.8734	135.825	296.317	135.185
	0.0155252	0.0155252	0.11282	0.187081	1.81139	2.13328	38.5944	8.45738			0.00629566	0.00629566	0.00629566	0.00629566	83.7952	157.504	86.4211	84.4083
	0.0155252	0.0155252	0.0155252	0.0155252	10.491	5.48942	15.2691	2.14844			0.00629566	0.00629566	0.00629566	0.00629566	45.281	77.7804	37.7897	67.0418
	0.0155252	0.166718	0.0155252	0.0155252	4.38364	18.1719	13.1131	1.54764			0.00629566	1.25144	0.00629566	0.00629566	67.7845	113.172	20.7999	57.1942
	0.0155252	0.0155252	0.0155252	0.0155252	24.7294	10.4815	3.14623	0.701462			0.00629566	0.00629566	0.00629566	0.00629566	68.8294	80.7102	57.5089	47.2536
	0.0155252	0.416348	0.0155252	0.0155252	15.466	19.9543	4.14936	5.26047			0.00629566	2.44706	0.00629566	0.00629566	31.3734	54.7252	82.6666	89.3501
	0.0155252	0.0155252	0.0155252	0.0155252	10.1499	2.63672	1.1817	1.54599			0.00629566	0.00629566	0.00629566	0.00629566	19.2943	135.882	120.018	221.761
	0.14564	0.0155252	0.0155252	0.0155252	6.04916	5.68155	2.47779	13.8975			0.00629566	0.00629566	0.00629566	0.00629566	55.0507	74.6146	162.47	85.16
	0.0155252	0.0155252	0.0155252	0.0155252	9.45275	2.55981	3.38039	13.8659			0.00629566	3.13342	0.00629566	0.00629566	37.7996	84.2787	159.907	154.489
	0.0155252	0.0155252	0.0155252	0.0155252	11.0936	5.93705	2.27853	2.85541			0.00629566	0.00629566	0.00629566	0.00629566	16.3594	111.316	146.058	106.448
	0.0155252	0.0155252	0.0155252	0.0655644	37.9526	3.2709	1.40818	12.1288			0.00629566	0.00629566	0.00629566	0.00629566	40.0366	121.939	40.18	109.686
	0.0155252	0.0155252	0.0155252	0.0155252	14.6356	1.69289	23.7197	1.10335			0.00629566	0.00629566	3.49454	0.00629566	53.4358	101.508	61.0074	85.5814
	0.0155252	0.0155252	0.0155252	0.0155252	5.99685	17.0128	3.23084	2.14628			0.00629566	0.00629566	0.00629566	0.00629566	21.4133	44.0144	94.7149	17.8342
	0.0155252	0.0155252		0.0155252	12.9188	6.67656		7.63542			0.00629566	0.00629566		0.00629566	42.9398	76.3252		95.8688
	0.0155252	0.0155252		0.0155252	9.65555	7.06777		1.0491			2.19164	0.00629566		0.00629566	82.8503	100.733		67.9841
	0.0155252	0.0155252		0.0155252	21.329	1.17072		3.17082			0.00629566	0.00629566		0.00629566	44.9523	43.2694		103.595
	0.0155252	0.0155252		0.0155252	13.2732	2.23578		1.73843			0.00629566	0.00629566		0.00629566	57.2351	65.0768		45.8767
	0.0155252			0.0155252	14.4175			2.54931			0.00629566			0.00629566	34.1659			80.396
	Figure 1C										Figure 1F
	HC	RF	CAD	ACS	HC	RF	CAD	ACS			HC	RF	CAD	ACS	HC	RF	CAD	ACS
	0.00403751	0.00403751	0.00403751	0.00403751	10.9496	0.738848	16.4346	1.46718			0.000336754	0.000336754	0.000336754	0.308683	4.92388	11.3553	3.51912	13.3278
	0.00403751	0.00403751	0.00403751	0.00403751	5.35415	0.00403751	0.747534	2.18025			0.000336754	0.000336754	0.000336754	0.000336754	3.94712	9.57311	14.6094	24.2635
	0.00403751	0.148957	0.0558797	0.00403751	19.6217	21.6643	0.663961	3.016			0.000336754	0.000336754	0.000336754	0.000336754	11.8706	10.3486	6.52997	9.96609
	0.00403751	0.00403751	0.00403751	0.00403751	23.0512	0.284947	0.567419	1.15478			0.000336754	0.000336754	0.0704357	0.000336754	12.3336	20.8561	5.399	21.406
	0.00403751	3.01684	0.00403751	0.00403751	19.4701	16.6256	0.747459	3.73867			0.000336754	0.228129	0.000336754	0.000336754	7.22352	12.4198	10.4489	25.3116
	0.00403751	0.00403751	0.00403751	0.00403751	14.8352	33.073	1.25539	1.50277			0.000336754	0.000336754	0.000336754	0.000336754	8.66301	18.8932	7.87961	18.8508
	0.00403751	0.00403751	0.00403751	0.0992256	19.8849	1.1668	1.81934	1.14696			0.000336754	0.000336754	0.000336754	0.257456	10.8297	18.8917	42.5483	21.248
	0.00403751	0.00403751	0.327598	0.00403751	0.214123	0.955509	37.1416	1.90137			0.000336754	0.000336754	0.287676	0.000336754	14.5615	14.7931	21.2697	15.9064
	0.00403751	0.00403751	0.050239	0.0710219	18.0354	2.1761	17.8203	0.941868			0.000336754	0.000336754	0.000336754	0.000336754	7.67096	14.0484	5.76236	12.286
	0.00403751	0.00403751	0.00403751	0.00403751	10.0972	4.99631	19.1351	0.669201			0.000336754	0.247002	0.000336754	0.000336754	6.63815	20.7788	7.24623	9.72048
	0.00403751	0.00403751	0.00403751	0.00403751	27.2893	1.75898	1.75341	0.00403751			0.000336754	0.000336754	0.106662	0.000336754	14.7069	16.1986	9.89197	7.7781
	0.00403751	3.72759	0.00403751	0.00403751	21.3893	23.9891	1.37057	0.984048			0.000336754	0.71187	0.000336754	0.0870794	9.87581	8.78612	14.3189	10.8622
	0.00403751	0.00403751	0.00403751	0.00403751	16.7198	0.914522	0.475709	0.561044			0.000336754	0.000336754	0.000336754	0.000336754	5.2472	15.6393	16.022	25.0464
	0.18973	0.00403751	0.00403751	0.00403751	12.4463	1.18941	0.921834	11.0608			0.208435	0.000336754	0.000336754	0.000336754	10.0941	12.4465	17.9648	23.3316
	0.00403751	0.00403751	0.00403751	0.00403751	12.5391	0.92108	1.04838	3.38704			0.000336754	0.147616	0.000336754	0.000336754	6.67619	12.2697	27.2637	23.1907
	0.00403751	0.00403751	0.00403751	0.00403751	12.2668	2.48229	0.750251	2.35145			0.000336754	0.000336754	0.000336754	0.254921	6.74212	20.8053	20.1255	13.7661
	0.00403751	0.00403751	0.00403751	0.00403751	40.9672	1.10727	0.00403751	1.84244			0.720685	0.000336754	0.000336754	0.000336754	12.5266	15.9044	5.70056	17.1199
	0.00403751	0.00403751	0.0779312	0.00403751	17.6581	0.82878	26.429	0.59127			0.000336754	0.000336754	0.211287	0.000336754	10.9687	10.707	15.741	9.32351
	0.00403751	0.00403751	0.00403751	0.00403751	17.0583	18.3004	0.992928	0.46068			0.000336754	0.000336754	0.000336754	0.000336754	3.97149	7.09782	17.7653	5.91845
	0.00403751	0.00403751		0.00403751	18.8327	4.45952		1.93234			0.000336754	0.000336754		0.000336754	8.23908	20.1418		20.9694
	0.00403751	0.00403751		0.00403751	9.39868	1.35522		0.00403751			0.1575	0.000336754		0.000336754	13.5873	17.4265		10.374
	0.00403751	0.00403751		0.00403751	29.9496	0.535223		1.12049			0.000336754	0.000336754		0.197535	12.1872	6.22356		16.3803
	0.00403751	0.00403751		0.00403751	13.713	0.322935		0.552139			0.000336754	0.000336754		0.000336754	9.62866	9.46403		7.76635
	0.00403751			0.00403751	19.4078			0.33233			0.000336754			0.000336754	7.14387			12.0446
	Figure 1 G					Figure 1 H					Figure 1I					Figure 1J						Figure 1K					Figure 1L
	No aspirin	Aspirin				HC	RF	CAD			No aspirin	Aspirin				HC	RF	CAD				No aspirin	Aspirin				HC	RF	CAD
	16.4346	0.747534				10.9496	16.6256	16.4346			8.41308	2.33733				3.16903	18.901	8.41308				49.3995	355.033				55.6626	140.19	49.3995
	37.1416	0.663961				5.35415	23.9891	37.1416			38.5944	1.86102				2.70811	19.9543	38.5944				206.659	122.053				41.2251	127.662	206.659
	17.8203	0.567419				19.6217	18.3004	17.8203			15.2691	1.67209				16.3221	17.0128	15.2691				85.8156	128.899				118.121	124.569	85.8156
	19.1351	0.747459				23.0512		19.1351			13.1131	1.95746				17.9289		13.1131				68.2189	211.233				118.8		68.2189
	26.429	1.25539				19.4701		26.429			23.7197	1.29071				11.2818		23.7197				183.577	156.066				85.7856		183.577
	16.6256	1.81934				14.8352					18.901	7.3268				9.55271						140.19	803.318				165.244
	23.9891	1.75341				19.8849					19.9543	3.14623				15.4864						127.662	148.643				97.7654
	18.3004	1.37057				0.214123					17.0128	4.14936				1.81139						124.569	183.622				260.796
		0.475709				18.0354						1.1817				10.491							295.599				121.538
		0.921834				10.0972						2.47779				4.38364							394.009				176.693
		1.04838				27.2893						3.38039				24.7294							586.899				163.111
		0.750251				21.3893						2.27853				15.466							394.218				110.912
		0.00403751				16.7198						1.40818				10.1499							115.471				77.1769
		0.992928				12.4463						3.23084				6.04916							317.906				158.111
		0.738848				12.5391						3.72396				9.45275							167.937				105.91
		0.004				12.2668						0.928854				11.0936							139.277				53.6907
		21.6643				40.9672						15.9229				37.9526							158.545				173.272
		0.284947				17.6581						1.43131				14.6356							363.154				136.884
		33.073				17.0583						24.1587				5.99685							273.893				60.6989
		1.1668				18.8327						3.33263				12.9188							370.932				107.682
		0.955509				9.39868						2.13328				9.65555							362.708				226.775
		2.1761				29.9496						5.48942				21.329							174.868				134.212
		4.99631				13.713						18.1719				13.2732							296.473				153.534
		1.75898				19.4078						10.4815				14.4175							215.711				93.7203
		0.914522										2.63672											311.127
		1.18941										5.68155											197.156
		0.92108										2.55981											206.856
		2.48229										5.93705											338.626
		1.10727										3.2709											339.495
		0.82878										1.69289											226.168
		4.45952										6.67656											213.352
		1.35522										7.06777											253.099
		0.535223										1.17072											138.496
		0.322935										2.23578											159.769

## Sheet: Figure 2
	Red = 50% LOQ value, since lipid is below LOQ and not detected. These are used for statistical purposes only
	Where more than 70% were zeros in activated samples, lipids were removed from the dataset
	Stats were only conducted on activated samples
	Figure 2A											Figure 2B					Figure 2C
	HC	RF	CAD	ACS	HC	RF	CAD	ACS				RF	CAD	ACS			RF	CAD	ACS
	0.00279483	0.00279483	0.00279483	0.00279483	0.00279483	0.00279483	0.515507	10.1494				4.6	5	5			3.3	3.2	4.1
	0.00279483	0.00279483	0.00279483	0.00279483	12.2922	12.1626	19.0048	44.6339				5.2	5.8	5.4			3.8	3.9	4.2
	0.00279483	0.00279483	0.00279483	0.00279483	2.50299	0.00279483	6.88781	0.92658				5.3	5.9	5.6			3.2	3	3.5
	0.00279483	0.00279483	0.00279483	0.00279483	0.415671	23.9168	0.00279483	18.1572				5.6	6.5	6.1			3.6	4.1	4
	0.00279483	0.00279483	0.00279483	0.00279483	1.10757	4.95395	10.3298	1.37653				5.9	6.6	6.2			3.1	4.4	3.9
	0.00279483	0.00279483	0.00279483	0.00279483	0.595134	4.61954	1.23745	20.0874				5.9	6.6	6.3			3.8	5.2	4.1
	0.00279483	0.00279483	0.00279483	0.00279483	0.433247	0.868692	0.282517	10.9319				6	6.8	6.7			3.6	4.5	3.1
	0.00279483	0.00279483	0.00279483	0.00279483	0.00279483	2.80189	7.30544	1.38775				6.1	7	6.9			3.4	4.9	3.6
	0.00279483	0.00279483	0.00279483	0.00279483	13.5182	0.00279483	0.429679	14.6921				6.2	7.9	7.7			4.3	4.1	4.9
	0.00279483	0.00279483	0.00279483	0.00279483	8.42763	6.87979	1.18492	19.2393				6.2	8	8.2			3.9	4.5	5.2
	0.00279483	0.00279483	0.00279483	0.00279483	3.66329	0.427038	0.378876	0.00279483				6.2	8.7	9.2			2.8	5.8	5.9
	0.00279483	0.00279483	0.00279483	0.00279483	32.7512	0.991172	13.9193	11.6911				6.4	8.8	9.3			5	5.7	6.7
	0.00279483	0.00279483	0.00279483	0.00279483	38.3242	13.4923	15.9504	1.89488				6.4	8.9	9.8			3	4.6	6.7
	0.00279483	0.00279483	0.00279483	0.00279483	0.00279483	1.18399	0.572807	0.454771				6.6	9.3	9.8			3.8	6.6	7.3
	0.00279483	0.00279483	0.00279483	0.00279483	10.7137	5.72976	0.500773	3.81812				7.1	9.6	10			4.9	6	8.1
	0.00279483	0.00279483	0.00279483	0.00279483	0.00279483	13.0044	0.500122	50.4023				7.3	11.5	10.4			4	7.3	7.4
	0.00279483	0.00279483	0.00279483	0.00279483	5.23124	0.469156	15.2948	6.49106				7.5	11.7	10.5			5.3	7.6	7.7
	0.00279483	0.00279483	0.00279483	0.00279483	8.03628	12.0169	52.5826	15.1132				8		11.1			5.2		9
	0.00279483	0.00279483	0.00279483	0.00279483	7.74248	1.37024	5.2667	0.274585				8.8		11.5			5.7		6.5
	0.00279483	0.00279483		0.00279483	0.00279483	0.206837		6.97213				9.3		12.1			5.1		9.6
	0.00279483	0.00279483		0.00279483	9.65237	6.30984		7.00698				9.7		12.5			6.2		9.1
	0.00279483	0.00279483		0.00279483	19.0747	0.20501		16.2627				9.7		13			5.2		9.4
	0.00279483	0.00279483		0.00279483	1.23226	13.2541		23.0225				10		14.4			7.5		10.9
	0.00279483			0.00279483	1.15447			11.4115						14.9					11.3
	Figure 2 D										Figure 2 E
	HC	RF	CAD	ACS	HC	RF	CAD	ACS			HC	RF	CAD	ACS	HC	RF	CAD	ACS
	0.00101026	0.00101026	0.00101026	0.00101026	0.568394	0.609788	0.00101026	1.45423			0.00025259	0.00025259	0.00025259	0.00025259	0.195734	0.00025259	0.00025259	0.00025259
	0.00101026	0.00101026	0.00101026	0.00101026	0.00101026	0.00101026	6.59716	3.86607			0.00025259	0.00025259	0.00025259	0.00025259	0.382509	0.00025259	0.227475	0.00025259
	0.00101026	0.00101026	0.00101026	0.00101026	3.75385	2.17367	1.29164	0.00101026			0.00025259	0.00025259	0.00025259	0.00025259	0.948006	0.892238	0.105591	0.00025259
	0.00101026	0.00101026	0.00101026	0.00101026	1.64341	1.4464	0.298565	6.56937			0.00025259	0.00025259	0.00025259	0.00025259	0.483284	0.00025259	0.00025259	0.323002
	0.00101026	0.00101026	0.00101026	0.00101026	0.709914	0.938354	3.6066	1.38781			0.00025259	0.00025259	0.00025259	0.00025259	0.482847	0.00025259	0.122954	0.00025259
	0.00101026	0.00101026	0.00101026	0.00101026	5.11671	1.13087	0.669099	2.77282			0.00025259	0.00025259	0.00025259	0.00025259	0.725257	0.613945	0.00025259	0.00025259
	0.00101026	0.00101026	0.00101026	0.00101026	4.14774	0.357015	2.14615	0.00101026			0.00025259	0.00025259	0.00025259	0.00025259	1.16244	0.00025259	0.00025259	0.00025259
	0.00101026	0.00101026	0.00101026	0.00101026	0.682621	4.60395	0.00101026	0.635643			0.00025259	0.00025259	0.00025259	0.00025259	0.00025259	0.355764	0.00025259	0.00025259
	0.00101026	0.00101026	0.00101026	0.00101026	11.167	0.541411	1.27444	0.523956			0.00025259	0.00025259	0.00025259	0.00025259	2.4886	0.00025259	0.493761	0.00025259
	0.00101026	0.00101026	0.00101026	0.00101026	2.63044	4.06064	0.496553	0.00101026			0.00025259	0.00025259	0.00025259	0.00025259	0.453187	0.351959	0.454425	0.11034
	0.00101026	0.00101026	0.00101026	0.00101026	0.864087	2.74573	0.887903	0.00101026			0.00025259	0.00025259	0.00025259	0.00025259	0.00025259	0.172479	0.00025259	0.00025259
	0.00101026	0.00101026	0.00101026	0.00101026	6.11612	1.13433	0.785932	2.73259			0.00025259	0.00025259	0.00025259	0.00025259	1.13574	0.14273	0.00025259	0.324683
	0.00101026	0.00101026	0.00101026	0.00101026	10.916	6.20292	2.94505	1.49218			0.00025259	0.00025259	0.00025259	0.00025259	3.42229	0.516913	0.00025259	0.00025259
	0.00101026	0.00101026	0.00101026	0.00101026	0.00101026	2.60136	0.533477	1.3456			0.00025259	0.00025259	0.00025259	0.00025259	0.00025259	0.816196	0.00025259	0.15293
	0.00101026	0.00101026	0.00101026	0.00101026	9.85643	2.69237	0.608926	0.439534			0.00025259	0.00025259	0.00025259	0.00025259	1.84678	0.00025259	0.00025259	0.00025259
	0.00101026	0.00101026	0.00101026	0.00101026	2.63726	0.283813	2.49941	4.51352			0.00025259	0.00025259	0.00025259	0.00025259	0.592987	0.00025259	0.00025259	0.00025259
	0.00101026	0.00101026	0.00101026	0.00101026	3.6136	1.05791	0.639575	0.00101026			0.00025259	0.00025259	0.00025259	0.00025259	0.912177	0.256701	0.151587	0.00025259
	0.00101026	0.00101026	0.00101026	0.00101026	0.281384	2.55912	2.56632	0.279334			0.00025259	0.00025259	0.00025259	0.00025259	0.201349	0.00025259	0.310937	0.00025259
	0.00101026	0.00101026	0.00101026	0.00101026	2.52417	1.65493	0.00101026	0.334995			0.00025259	0.00025259	0.00025259	0.00025259	0.719901	0.384745	0.00025259	0.00025259
	0.00101026	0.00101026		0.00101026	0.557792	0.656492		1.23377			0.00025259	0.00025259		0.00025259	0.140682	0.00025259		0.00025259
	0.00101026	0.00101026		0.00101026	9.68315	0.342226		0.00101026			0.00025259	0.00025259		0.00025259	1.1986	0.00025259		0.00025259						Figure 2G
	0.00101026	0.00101026		0.00101026	4.69389	1.79995		2.27712			0.00025259	0.00025259		0.00025259	0.919789	0.00025259		0.00025259						No	Yes
	0.00101026	0.00101026		0.00101026	2.71823	0.693913		0.00101026			0.00025259	0.00025259		0.00025259	0.283889	0.175007		0.00025259						0.609788	0.541411
	0.00101026			0.00101026	6.10909			0.494367			0.00025259			0.00025259	2.58841			0.00025259						0.00101026	2.74573
																								2.17367	2.55912
																								1.4464	0.00101026
																								0.938354	1.29164
																								1.13087	0.00101026
	Figure 2F																							0.357015	1.27444
	HC	RF	CAD	ACS	HC	RF	CAD	ACS																4.60395	2.56632
	0.00999628	0.00999628	0.00999628	0.00999628	9.86877	12.5816	7.41832	2.94328																4.06064	0.00101026
	0.00999628	0.00999628	0.00999628	0.00999628	5.86507	3.62915	7.4311	0.537188																1.13433
	0.00999628	0.00999628	0.00999628	0.00999628	6.22762	8.45515	8.81221	0.00999628																6.20292
	0.144393	0.00999628	0.00999628	0.00999628	9.13816	5.98393	0.383513	11.6214																2.60136
	0.39682	0.00999628	0.00999628	0.00999628	8.64892	3.17886	6.83675	5.79825																2.69237
	0.00999628	0.00999628	0.00999628	0.00999628	8.37559	6.02993	10.7238	4.06899																0.283813
	0.00999628	0.00999628	0.00999628	0.00999628	22.5653	2.37926	2.92671	1.96904																1.05791
	0.00999628	0.00999628	0.00999628	0.00999628	1.40108	13.1541	1.156	1.20365																1.65493
	0.00999628	1.04985	0.540337	0.00999628	5.49896	6.89938	8.67909	5.76919																0.656492
	0.00999628	0.478079	0.00999628	0.257648	3.92964	20.4088	4.72593	6.6485																0.342226
	0.00999628	0.00999628	0.00999628	0.00999628	5.00284	10.3665	5.75303	13.7526																1.79995
	0.00999628	0.00999628	0.00999628	1.60517	11.7373	5.45624	6.13836	9.30213																0.693913
	0.00999628	0.00999628	0.00999628	0.00999628	5.54465	20.3254	5.59393	6.01259																6.59716
	0.00999628	0.00999628	0.00999628	0.00999628	1.75208	55.1849	9.08583	4.53818																0.298565
	0.00999628	0.00999628	0.00999628	0.00999628	27.2998	7.21723	16.5218	1.98209																3.6066
	0.00999628	0.00999628	0.298602	0.00999628	10.9893	5.09929	5.02363	3.99409																0.669099
	0.00999628	0.00999628	0.00999628	0.00999628	3.56003	13.3027	12.6116	0.00999628																2.14615
	0.00999628	0.00999628	0.00999628	0.580044	5.42793	4.56395	5.76835	3.0859																0.496553
	0.00999628	0.00999628	0.00999628	0.00999628	3.44754	2.79955	4.85775	6.25643																0.887903
	0.00999628	0.471024		0.00999628	4.56743	5.39824		1.92228																0.785932
	1.4757	0.00999628		0.00999628	17.089	5.18649		5.24562																2.94505
	0.00999628	0.00999628		0.00999628	10.7838	6.4449		4.99357																0.533477
	0.00999628	0.00999628		0.00999628	2.50206	9.28147		1.87805																0.608926
	0.00999628			0.00999628	5.41859			3.67246																2.49941
																								0.639575

## Sheet: Figure 3
		Red = 50% LOQ value, since lipid is below LOQ and not detected. These are used for statistical purposes only
		Where more than 70% were zeros in activated samples, lipids were removed from the dataset
		Stats were only conducted on activated samples
			Figure 3 A
			PE 18:0p_HDoHE	PE 18:1p_22:5;O	PE 18:0p_22:5;O	PE 18:1p_22:4;O	PC 18:0p_HETE	PE 18:0p_22:4;O	PE 18:0p_20:4;3O	PE 18:0p_DiEHEDA	PE 18:1a_HDoHE	PC 18:2a_HETE	PC 16:0a_HDoHE	PE 18:0a_HDoHE	PE 18:1a_22:5;O	PE 20:1a_12-HETE	PC 18:1a_12-HETE	PC 16:0a_22:5;O	PE 18:0a_22:5;O	PE 18:1a_22:4;O	PC 18:0a_12-HETE	PE 18:0a_20:4;3O	PE 16:0a_22:4;O	PE 16:0p_HETE	PE 16:0a_HETE	PE 16:0p_HDoHE	PE 18:0p_20:5;O	PE 16:0p_22:5;O	PE 16:0p_22:4;O	PE 16:0p_20:4;3O	PE 16:0p_DiEHEDA	PE 18:2a_HETE	PE 16:0a_HDoHE	PE 18:1a_12-HETE	PE 18:0a_20:5;O	PE 18:1p_20:4;2O	PE 16:0a_22:5;O	PE 16:0p_22:5;2O	PC 16:0a_12-HETE	PE 18:0a_12-HETE
		Basal	0.0039239	0.00126609	0.00414472	0.00244204	0.00196407	0.00756778	0.00496874	0.00078216	0.00171315	0.00331167	0.00411949	0.00427151	0.00259122	0.00131723	0.00237378	0.0047423	0.00614666	0.00285252	0.00143609	0.00223706	0.00186867	0.00368707	0.00435882	0.00413925	0.0148487	0.00513869	0.0104954	0.00163019	0.000636364	0.00104038	0.00151133	0.000722641	0.0213476	0.0051066	0.00244613	0.00709407	0.00187883	0.0012837
		Thrombin	0.119993	0.0567624	0.329445	0.0460975	0.0177998	0.195827	0.0305575	0.0188789	0.0280167	0.0376875	0.0331068	0.131692	0.0526913	0.0121854	0.0202455	0.0524138	0.19575	0.0482241	0.0427672	0.0139771	0.0663237	0.120493	0.11103	0.100244	0.0196829	0.266299	0.308485	0.0139906	0.0151571	0.0208684	0.0371154	0.0140321	0.0184929	0.0106278	0.0783675	0.0241072	0.0529688	0.0362479
	Figure 3 B	Participant	Gender	Aspirin	Status	PE 18:0p_HDoHE	PE 18:1p_22:5;O	PE 18:0p_22:5;O	PE 18:1p_22:4;O	PC 18:0p_HETE	PE 18:0p_22:4;O	PE 18:0p_20:4;3O	PE 18:0p_DiEHEDA	PE 18:1a_HDoHE	PC 18:2a_HETE	PC 16:0a_HDoHE	PE 18:0a_HDoHE	PE 18:1a_22:5;O	PE 20:1a_12-HETE	PC 18:1a_12-HETE	PC 16:0a_22:5;O	PE 18:0a_22:5;O	PE 18:1a_22:4;O	PC 18:0a_12-HETE	PE 18:0a_20:4;3O	PE 16:0a_22:4;O	PE 16:0p_HETE	PE 16:0a_HETE	PE 16:0p_HDoHE	PE 18:0p_20:5;O	PE 16:0p_22:5;O	PE 16:0e_22:5;O	PE 16:0p_22:4;O	PE 16:0p_20:4;3O	PE 16:0p_DiEHEDA	PE 18:2a_HETE	PE 16:0a_HDoHE	PE 18:1a_12-HETE	PE 18:0a_20:5;O	PE 18:1p_20:4;2O	PE 16:0a_22:5;O	PE 16:0p_22:5;2O	PC 16:0a_12-HETE	PE 18:0a_12-HETE
		1	F	No	Thrombin	0.0139895	0.00105164	0.043216	0.00244204	0.00196407	0.0303939	0.00719767	0.00078216	0.00171315	0.002964	0.00411949	0.0207818	0.00249494	0.00131723	0.00237378	0.0047423	0.0259347	0.00285252	0.00143609	0.0019015	0.00152205	0.0217327	0.0154225	0.0115107	0.00554974	0.0223343	0.001994	0.034757	0.00140623	0.000636364	0.00273681	0.00140728	0.000722641	0.0019152	0.00081679	0.00807872	0.00224669	0.0121239	0.0047671
		2	M	No	Thrombin	0.050348	0.0310763	0.156722	0.0199578	0.00196407	0.0842477	0.0145377	0.00854922	0.0159673	0.0231719	0.00411949	0.0559893	0.0211175	0.00131723	0.00237378	0.0281219	0.0878807	0.0179697	0.0347782	0.0019015	0.0219079	0.0378354	0.0440328	0.0424257	0.00222152	0.110958	0.001994	0.12308	0.00603967	0.00736969	0.00693922	0.00942009	0.00486835	0.0019152	0.00081679	0.0263307	0.00224669	0.0370247	0.0160796
		4	M	No	Thrombin	0.246601	0.146059	0.894285	0.108216	0.0155796	0.484406	0.0408346	0.037454	0.0582488	0.0209709	0.00411949	0.20353	0.0977288	0.00131723	0.00237378	0.139906	0.397285	0.102948	0.0517882	0.0102898	0.146915	0.129619	0.0777464	0.172778	0.0077807	0.572752	0.0237053	0.61238	0.0127777	0.020862	0.00913007	0.0329991	0.00942202	0.0019152	0.00081679	0.132732	0.0152761	0.0234633	0.0317039
		5	F	No	Thrombin	0.152918	0.0488216	0.282735	0.0565608	0.0200651	0.208424	0.0352	0.0257079	0.0683643	0.0227869	0.00411949	0.193668	0.0461774	0.00131723	0.0130342	0.0411031	0.160918	0.05248	0.0486064	0.0141062	0.0698379	0.108494	0.107291	0.0960638	0.050798	0.218686	0.0118058	0.326321	0.0163266	0.0181696	0.0106098	0.034231	0.0120377	0.0413206	0.0354834	0.0614932	0.0411214	0.0440408	0.0395412
		6	M	No	Thrombin	0.526746	0.223365	1.38294	0.115705	0.0346828	0.47614	0.0249978	0.0233794	0.12384	0.0360117	0.148887	0.586113	0.223513	0.0086172	0.0146683	0.220329	0.812514	0.150811	0.0304949	0.0272289	0.161479	0.191208	0.231364	0.444376	0.0184103	1.00306	0.0883951	0.73651	0.00910725	0.0137652	0.0572974	0.142123	0.0348886	0.0280318	0.01215	0.264579	0.0782532	0.0439494	0.0808407
		7	F	No	Thrombin	0.303546	0.200369	0.878189	0.151176	0.0520739	0.634355	0.026074	0.0167218	0.0850057	0.0602541	0.149458	0.509994	0.166041	0.0269391	0.0512603	0.198727	0.605939	0.198173	0.0964833	0.0305915	0.26489	0.296213	0.32033	0.24217	0.0306563	1.01013	0.0416914	1.50175	0.0151553	0.0130674	0.0396163	0.141729	0.043298	0.047949	0.0206354	0.258871	0.138792	0.105519	0.115246
		8	F	No	Thrombin	0.0247381	0.0126353	0.0917854	0.00244204	0.00585444	0.0630542	0.0287301	0.010974	0.00171315	0.0908969	0.00411949	0.0271302	0.0198036	0.0321478	0.0481021	0.0123813	0.059734	0.0129617	0.0749841	0.0103673	0.0228741	0.0527091	0.110536	0.0203009	0.0368325	0.0631811	0.001994	0.0755549	0.00685546	0.00781828	0.0291341	0.0062147	0.0135309	0.0345783	0.0139058	0.0331607	0.0174657	0.126029	0.026612
		9	F	No	Thrombin	0.0175435	0.0110091	0.063405	0.00899875	0.0115369	0.0305137	0.0173769	0.00510326	0.00933041	0.0896037	0.00411949	0.030181	0.015512	0.0294571	0.0576999	0.00542825	0.0557876	0.0120312	0.0862798	0.00559655	0.0124466	0.0522868	0.100526	0.0255983	0.00445073	0.0661235	0.001994	0.0753039	0.00739702	0.00917088	0.0289084	0.0149036	0.0155821	0.0019152	0.00843511	0.0223844	0.0139277	0.123376	0.0243631
		10	M	No	Thrombin	0.0153266	0.00105164	0.044547	0.00244204	0.00196407	0.0257202	0.0157708	0.0070269	0.00171315	0.0440462	0.00411949	0.0214537	0.011944	0.0161979	0.0233941	0.00779511	0.037652	0.00285252	0.0313246	0.0064768	0.0119456	0.0260273	0.0521689	0.0185957	0.016734	0.0354694	0.001994	0.0441954	0.00679233	0.00563015	0.018773	0.00853766	0.0069003	0.0184455	0.0091862	0.0192491	0.0115964	0.0413908	0.0131114
		11	F	No	Thrombin	0.0949815	0.0287969	0.169614	0.0267987	0.00196407	0.0858002	0.0227335	0.00078216	0.0453575	0.0227182	0.0391771	0.117017	0.0264195	0.00564542	0.00237378	0.0183478	0.104416	0.0231864	0.0145955	0.00607005	0.0348437	0.0468867	0.0884227	0.0989174	0.0255045	0.133356	0.001994	0.130626	0.00716945	0.00778912	0.0159068	0.0269207	0.00549753	0.0276019	0.0147484	0.0592505	0.0288905	0.0300551	0.0152434
		12	F	No	Thrombin	0.0444571	0.0265145	0.139977	0.0293036	0.00978736	0.104798	0.0107127	0.00078216	0.01305	0.0370521	0.00411949	0.0575052	0.028799	0.00699713	0.00786935	0.0220028	0.0974568	0.0322481	0.016883	0.00669012	0.0449383	0.0433936	0.0754914	0.0439633	0.0247535	0.162819	0.0129288	0.276357	0.00447705	0.00876223	0.0223993	0.0240608	0.0114319	0.0283757	0.0122138	0.0615898	0.0288686	0.0238725	0.0320495
		13	M	No	Thrombin	0.00884543	0.00105164	0.0198514	0.00244204	0.00196407	0.0149273	0.0112466	0.00078216	0.00171315	0.002964	0.00411949	0.00376111	0.00249494	0.00131723	0.00237378	0.0047423	0.0135983	0.00285252	0.00143609	0.00405683	0.00152205	0.00601835	0.0109503	0.0115374	0.0184232	0.0209731	0.001994	0.0237379	0.00363656	0.000636364	0.00315385	0.00140728	0.000722641	0.025814	0.0186245	0.00210893	0.0143223	0.00144662	0.00149273
		14	F	No	Thrombin	0.00729252	0.00105164	0.0171908	0.00244204	0.00196407	0.010799	0.00356302	0.00078216	0.00171315	0.002964	0.00411949	0.00956472	0.00249494	0.00131723	0.00237378	0.0047423	0.0167207	0.00285252	0.00143609	0.0019015	0.00152205	0.00418918	0.00758506	0.00717572	0.00788229	0.0185941	0.001994	0.0205718	0.00140623	0.000636364	0.00150052	0.00140728	0.000722641	0.0098031	0.00368408	0.00553959	0.00952878	0.00144662	0.00164351
		15	F	No	Thrombin	0.0797409	0.0441535	0.286908	0.0387641	0.0185582	0.178033	0.0216596	0.0114922	0.0448225	0.0308443	0.0611432	0.135591	0.0533978	0.0088503	0.0181186	0.0871114	0.194964	0.0544962	0.0364702	0.0236676	0.0755622	0.107272	0.129636	0.0892476	0.0594077	0.266124	0.0277647	0.248814	0.00827591	0.000636364	0.0227334	0.0479951	0.0146422	0.0497895	0.00989873	0.0949192	0.0490457	0.0414036	0.0442788
		16	M	No	Thrombin	0.128879	0.103003	0.564012	0.0462429	0.0139393	0.226544	0.0150281	0.00850172	0.031091	0.00631193	0.0407973	0.142912	0.119275	0.00213459	0.00237378	0.0826686	0.415456	0.0638576	0.0056199	0.0101246	0.11773	0.114837	0.119062	0.146554	0.00222152	0.543901	0.0213445	0.280148	0.00653536	0.00731156	0.0163523	0.0708158	0.0113832	0.0019152	0.00284407	0.209536	0.0253857	0.0133388	0.0334363
		17	M	No	Thrombin	0.114607	0.0513898	0.357364	0.0736907	0.0178945	0.331133	0.0126311	0.00846275	0.0574218	0.0205333	0.0496558	0.140286	0.0748311	0.00353269	0.00237378	0.0756173	0.225998	0.0907361	0.0186886	0.0178297	0.109341	0.0607105	0.134402	0.066603	0.0070893	0.261837	0.0297343	0.346518	0.00478476	0.00590791	0.0285085	0.03652	0.0166019	0.00775687	0.00564452	0.0878677	0.0137041	0.0155679	0.0465788
		19	M	No	Thrombin	0.0966908	0.0220466	0.119953	0.0226167	0.0211102	0.084228	0.0739079	0.0232153	0.0167299	0.0280212	0.0428479	0.106498	0.0231984	0.00304089	0.00848092	0.0481718	0.0827733	0.0233885	0.0213464	0.0260145	0.0316148	0.173963	0.0747865	0.0985806	0.0128094	0.105704	0.0138696	0.140229	0.0317987	0.0298725	0.0122464	0.0393191	0.00560469	0.0106523	0.0144081	0.0359699	0.00868898	0.0228451	0.0179172
		20	F	No	Thrombin	0.0536038	0.0243114	0.0807439	0.0309745	0.0256543	0.0685223	0.0472004	0.0226171	0.0272491	0.0551971	0.0195058	0.0625038	0.0174001	0.0317113	0.0449376	0.0177125	0.0451358	0.0251163	0.0641609	0.0159475	0.031028	0.108528	0.27056	0.093968	0.0454678	0.137609	0.001994	0.245955	0.0350187	0.0324943	0.0298702	0.0295772	0.0294452	0.0296489	0.0184179	0.0392987	0.0287517	0.18156	0.046181
		21	M	No	Thrombin	0.0128329	0.0100511	0.0314379	0.0104139	0.00196407	0.0287087	0.00356302	0.00078216	0.00171315	0.010861	0.00411949	0.0219741	0.00249494	0.00445302	0.00669871	0.0047423	0.0244979	0.0109038	0.011879	0.0019015	0.00975119	0.00734482	0.0242271	0.0153738	0.00487007	0.0286682	0.001994	0.0464255	0.00140623	0.000636364	0.00530574	0.00457096	0.00323282	0.0019152	0.00431919	0.0086324	0.00662093	0.0131871	0.00805815
		22	F	No	Thrombin	0.112315	0.0458775	0.275279	0.0505187	0.0311227	0.174862	0.0519429	0.026324	0.0176884	0.050579	0.0424943	0.146474	0.0764772	0.0190259	0.0325424	0.05521	0.214025	0.0592662	0.0585543	0.0218716	0.0845434	0.2381	0.175204	0.139883	0.0136014	0.248442	0.0321289	0.365568	0.0274128	0.0261087	0.0365165	0.0482964	0.0243373	0.0147871	0.0116156	0.114483	0.0129275	0.0593767	0.0508063
		23	F	No	Thrombin	0.152539	0.097941	0.508313	0.139103	0.0472052	0.469765	0.120005	0.065051	0.0354441	0.106869	0.0559496	0.163789	0.0986477	0.0359132	0.0762608	0.076197	0.336485	0.102326	0.143942	0.0356963	0.150444	0.304995	0.248046	0.146501	0.0174541	0.45354	0.0535764	0.894704	0.059915	0.0553969	0.0564242	0.0520617	0.0407441	0.0102102	0.0187348	0.153433	0.0151872	0.168551	0.109748
		24	F	No	Thrombin	0.290451	0.143631	0.651239	0.104993	0.0650888	0.412294	0.12506	0.0764032	0.0442242	0.0451327	0.0571273	0.271838	0.0738755	0.020893	0.030424	0.032995	0.311948	0.0620749	0.0716427	0.0360952	0.107603	0.552272	0.163202	0.275042	0.0212258	0.591133	0.0401857	0.567989	0.0656793	0.0610757	0.0222698	0.08892	0.0175494	0.0213087	0.0206122	0.117556	0.0277273	0.0627545	0.0564744
		25	M	No	Thrombin	0.479888	0.163384	1.29322	0.128959	0.053001	0.754449	0.0114202	0.085798	0.0172633	0.101283	0.0960598	0.331307	0.139487	0.0331341	0.0394413	0.151578	0.639836	0.13069	0.133706	0.0321384	0.181639	0.256272	0.203778	0.218612	0.0446225	0.663385	0.0593368	0.745211	0.00140623	0.0403877	0.0428229	0.0758889	0.0317338	0.0337686	0.00081679	0.166305	0.00224669	0.10162	0.100231
		26	M	No	Thrombin	0.0152245	0.00925474	0.0408995	0.00244204	0.00196407	0.0213223	0.00668029	0.00078216	0.00171315	0.002964	0.00411949	0.0220207	0.00661425	0.00131723	0.00237378	0.0047423	0.0294798	0.00285252	0.00143609	0.00449463	0.00668891	0.023547	0.0177478	0.0116277	0.014964	0.0385801	0.001994	0.0316489	0.00321621	0.000636364	0.00217234	0.00649029	0.000722641	0.0197423	0.0118734	0.01059	0.0143282	0.00863588	0.00374345
		27	M	No	Thrombin	0.059047	0.026876	0.136398	0.0184484	0.00196407	0.0665369	0.0372374	0.021813	0.0036295	0.0388401	0.00411949	0.0383575	0.017239	0.0117327	0.0205743	0.0129023	0.0694259	0.0110478	0.0413595	0.00854267	0.020303	0.163278	0.0669361	0.0653181	0.0128016	0.114515	0.001994	0.101459	0.018354	0.0186698	0.0156334	0.0177769	0.00848937	0.0078245	0.00480373	0.0350648	0.0144471	0.0551721	0.0212571
		28	M	No	Thrombin	0.0166634	0.00105164	0.0353466	0.00244204	0.00196407	0.0215219	0.00918289	0.00078216	0.00171315	0.0260332	0.00411949	0.00376111	0.00249494	0.00717749	0.0115127	0.0047423	0.0236413	0.00285252	0.0126146	0.0019015	0.00152205	0.00509347	0.0173346	0.00362648	0.00522237	0.0318927	0.001994	0.0247963	0.00140623	0.000636364	0.00561636	0.00140728	0.000722641	0.0019152	0.00081679	0.00853127	0.00519043	0.019438	0.00103943
		1	F	Yes	Thrombin	0.0885728	0.0370134	0.225197	0.0374192	0.006823	0.182198	0.00356302	0.00078216	0.0335286	0.0193767	0.00411949	0.115856	0.0325671	0.00399256	0.00237378	0.0484222	0.141256	0.0388469	0.0472362	0.0019015	0.0578494	0.0656858	0.0711613	0.0639415	0.0445625	0.159647	0.0174384	0.245039	0.00140623	0.000636364	0.0129136	0.0262608	0.0102292	0.0385234	0.014895	0.0515436	0.0197463	0.0241778	0.0264402
		2	M	Yes	Thrombin	0.119264	0.074082	0.405147	0.0564951	0.0194394	0.223894	0.00356302	0.00078216	0.0344109	0.111353	0.00411949	0.114256	0.0526625	0.0254121	0.0922014	0.0714606	0.213418	0.0423723	0.255031	0.0019015	0.0556517	0.161715	0.263096	0.0676853	0.0250263	0.368301	0.020108	0.327865	0.00140623	0.000636364	0.0311076	0.017017	0.0327469	0.0178289	0.00503747	0.0783136	0.0166768	0.19408	0.114212
		4	M	Yes	Thrombin	0.405858	0.227511	1.53692	0.167593	0.0407176	0.81603	0.00770658	0.00835871	0.0418611	0.0619151	0.164255	0.544931	0.216819	0.0155466	0.0294141	0.257699	0.969232	0.178434	0.0601999	0.0307964	0.249138	0.206117	0.245053	0.374371	0.0274556	1.28055	0.0732393	1.26725	0.00227923	0.000636364	0.0495654	0.145925	0.0310426	0.0365814	0.0060508	0.329846	0.128423	0.0593102	0.104812
		5	F	Yes	Thrombin	0.0570076	0.0245855	0.162403	0.0220553	0.0255094	0.093423	0.00476927	0.00078216	0.0324564	0.177802	0.0487168	0.100553	0.0265689	0.0775569	0.163078	0.0237292	0.108248	0.0235233	0.276452	0.0064535	0.0392304	0.0673455	0.172596	0.0543769	0.0116147	0.116817	0.0134146	0.13253	0.00140623	0.000636364	0.0288239	0.0172721	0.0297541	0.00951152	0.00347746	0.0331737	0.00616518	0.341824	0.0719201
		6	M	Yes	Thrombin	0.0175717	0.00689409	0.0500226	0.00244204	0.00196407	0.0131338	0.00356302	0.00078216	0.00375484	0.0611688	0.00411949	0.0199568	0.0112716	0.0152088	0.0304388	0.0098669	0.0329231	0.00588148	0.0422108	0.0019015	0.00152205	0.011243	0.0553298	0.0223135	0.00493376	0.0334202	0.001994	0.0336493	0.00140623	0.000636364	0.0136487	0.00440268	0.00876936	0.00478985	0.0041672	0.0154744	0.00690343	0.0707024	0.0143403
		7	F	Yes	Thrombin	0.0225562	0.00105164	0.050799	0.0109307	0.00739359	0.0359848	0.00356302	0.00078216	0.00746304	0.0560112	0.00411949	0.0304295	0.0105815	0.0231722	0.0325259	0.0047423	0.0450814	0.013718	0.052164	0.00373049	0.015167	0.0183267	0.0848428	0.0294636	0.0129186	0.0576469	0.001994	0.104543	0.00140623	0.000636364	0.0155185	0.00811275	0.0106148	0.0100805	0.00580188	0.0206464	0.0106077	0.0733257	0.0191396
		8	F	Yes	Thrombin	0.0598896	0.0330385	0.257245	0.0307888	0.0154507	0.165521	0.00778507	0.00078216	0.0300683	0.164346	0.0336036	0.0939499	0.0423799	0.0524291	0.0763689	0.01262	0.166274	0.0400124	0.10652	0.00577809	0.0612778	0.0485459	0.253649	0.052118	0.0359557	0.14419	0.0191114	0.190597	0.00140623	0.000636364	0.0541262	0.0282489	0.0328272	0.0457919	0.00713737	0.0840561	0.0149162	0.127309	0.0706826
		9	F	Yes	Thrombin	0.0447786	0.026163	0.147669	0.0187904	0.0141013	0.0829267	0.013437	0.00078216	0.0238846	0.0745239	0.0225337	0.0799025	0.0264745	0.0283882	0.0383991	0.00965943	0.11771	0.0247844	0.0627139	0.0110354	0.0311977	0.0650634	0.11523	0.0472659	0.0440561	0.136689	0.0152815	0.142409	0.00625093	0.000636364	0.0330044	0.0122111	0.0163904	0.034708	0.0245739	0.0468486	0.0227654	0.0740311	0.0348325
		10	M	Yes	Thrombin	0.138157	0.064884	0.373666	0.0507786	0.0160884	0.228077	0.0122364	0.00078216	0.0440387	0.0347065	0.0543515	0.207668	0.0876834	0.0108777	0.018174	0.0257535	0.305192	0.0742105	0.0343696	0.0147557	0.0873725	0.0844117	0.153196	0.127117	0.0319432	0.302634	0.052503	0.393589	0.00386604	0.000636364	0.0444318	0.0371574	0.0210749	0.0429649	0.0149202	0.135953	0.0355645	0.031559	0.0650904
		11	F	Yes	Thrombin	0.30461	0.129019	0.621223	0.0660397	0.018334	0.337488	0.00789531	0.00078216	0.136734	0.0286584	0.129721	0.380736	0.106082	0.00743189	0.0140941	0.107274	0.427893	0.0872282	0.0284912	0.0190224	0.138456	0.0827318	0.209231	0.317709	0.0202811	0.493585	0.021754	0.328601	0.00304164	0.000636364	0.0306122	0.152202	0.0147582	0.0176693	0.0093667	0.233343	0.113762	0.0480288	0.0496708
		12	F	Yes	Thrombin	0.0796173	0.0605251	0.333834	0.0562666	0.0267853	0.262083	0.00665574	0.00078216	0.0241449	0.0574395	0.0476991	0.125654	0.066691	0.00888224	0.0187387	0.066624	0.212902	0.0650871	0.0326662	0.0138469	0.0858189	0.0662677	0.138496	0.114796	0.0179307	0.37511	0.0402216	0.467466	0.00140623	0.000636364	0.0527785	0.0474896	0.0180394	0.0197327	0.0183859	0.133762	0.042499	0.0332209	0.0510467
		13	M	Yes	Thrombin	0.0503328	0.0296207	0.136931	0.0211343	0.00431876	0.0885082	0.00356302	0.00078216	0.0145671	0.002964	0.00411949	0.0518943	0.0287785	0.00131723	0.00237378	0.0137832	0.0929734	0.0240673	0.00143609	0.0019015	0.0307574	0.0211274	0.0368021	0.052188	0.0167187	0.11827	0.001994	0.108498	0.00140623	0.000636364	0.00807189	0.0173967	0.00280436	0.0019152	0.0049172	0.0457945	0.0110092	0.0051672	0.0106499
		14	F	Yes	Thrombin	0.0371914	0.0212684	0.0945119	0.012498	0.0253663	0.054968	0.00401859	0.00078216	0.016488	0.0852619	0.0152393	0.0481148	0.0153263	0.0278339	0.0472685	0.0208873	0.0592555	0.0136041	0.122078	0.0019015	0.0216048	0.10063	0.177256	0.0451967	0.0112648	0.104999	0.0154175	0.088396	0.00140623	0.000636364	0.0306131	0.0165676	0.0205085	0.0019152	0.00623347	0.0327165	0.0128164	0.171439	0.0415609
		15	F	Yes	Thrombin	0.0219987	0.0121856	0.0616056	0.0103429	0.00522341	0.0416837	0.00528902	0.00078216	0.00871633	0.0227711	0.00411949	0.0295371	0.0098772	0.00420412	0.0134029	0.0146777	0.0340986	0.00907477	0.0333708	0.00290404	0.0132811	0.0196484	0.0371962	0.0233074	0.0165317	0.062793	0.001994	0.0524018	0.00140623	0.000636364	0.00593522	0.0110653	0.00462732	0.00970823	0.0103489	0.0177615	0.0120765	0.0353847	0.0125706
		16	M	Yes	Thrombin	0.0105379	0.00703216	0.0482512	0.00244204	0.00196407	0.0176696	0.00912864	0.00078216	0.00171315	0.002964	0.00411949	0.0094134	0.00800145	0.00131723	0.00237378	0.00897889	0.0271763	0.00285252	0.00143609	0.0019015	0.00804493	0.0237931	0.0218077	0.0155906	0.0169257	0.0544681	0.001994	0.0302531	0.00140623	0.000636364	0.00339305	0.00718186	0.000722641	0.00969107	0.0125161	0.0188652	0.025182	0.00901903	0.00192757
		17	M	Yes	Thrombin	0.0111753	0.00105164	0.0337212	0.00244204	0.00196407	0.0275876	0.00356302	0.00078216	0.00171315	0.0314448	0.00411949	0.0119516	0.00249494	0.0106425	0.016574	0.0047423	0.0191672	0.00285252	0.0238028	0.0019015	0.00989117	0.00713604	0.0400739	0.00362648	0.0230192	0.0316627	0.001994	0.0369206	0.00140623	0.000636364	0.0131192	0.00140728	0.00839746	0.0163261	0.011069	0.00976787	0.00522517	0.038394	0.0121825
		19	M	Yes	Thrombin	0.102341	0.0282824	0.129682	0.030459	0.013662	0.0904042	0.00356302	0.00078216	0.0450514	0.0317311	0.036979	0.112694	0.0415734	0.0114599	0.0232578	0.0155364	0.13427	0.0352174	0.0525134	0.00685811	0.0407728	0.052478	0.110902	0.0693077	0.00357099	0.11333	0.0134297	0.179581	0.00140623	0.000636364	0.0175137	0.0273418	0.0121148	0.0019152	0.00081679	0.04761	0.00433542	0.0521361	0.0387202
		20	F	Yes	Thrombin	0.160061	0.0807568	0.279681	0.0952862	0.0217785	0.283138	0.00399748	0.0057437	0.0357466	0.082494	0.156095	0.17379	0.0507484	0.0193575	0.0538627	0.142386	0.183186	0.0623828	0.100293	0.0132974	0.11474	0.120327	0.168047	0.191153	0.0199107	0.324956	0.0177345	0.464657	0.00187922	0.00631986	0.0204245	0.0836441	0.0170799	0.00948732	0.00635115	0.087703	0.043318	0.185371	0.0433951
		21	M	Yes	Thrombin	0.155601	0.0621005	0.293638	0.0741648	0.0170099	0.238099	0.00586173	0.00078216	0.0712619	0.0314348	0.0313202	0.171301	0.066969	0.0288111	0.0267208	0.0170366	0.245529	0.0558363	0.0565636	0.0100407	0.0875734	0.118497	0.115315	0.117611	0.0137703	0.252216	0.0135468	0.327022	0.00140623	0.000636364	0.0229938	0.0381724	0.0136795	0.0019152	0.00463119	0.0694409	0.00897134	0.0575223	0.0455692
		22	F	Yes	Thrombin	0.0119877	0.00861418	0.0377611	0.00244204	0.00196407	0.0210405	0.00356302	0.00078216	0.00171315	0.061065	0.00411949	0.0163533	0.0120763	0.0165003	0.0327968	0.0047423	0.0295569	0.0094247	0.0471551	0.0019015	0.0116062	0.0300078	0.0693781	0.0129697	0.0128541	0.0400107	0.001994	0.0388038	0.00140623	0.000636364	0.0200847	0.00695797	0.0106413	0.00940995	0.00612387	0.016117	0.005866	0.0629375	0.0217429
		23	F	Yes	Thrombin	0.0136041	0.00742786	0.0474741	0.0094462	0.00196407	0.0412945	0.00668107	0.00078216	0.00171315	0.00928678	0.00411949	0.0126923	0.00727498	0.00131723	0.00237378	0.0047423	0.0235905	0.00780186	0.00510767	0.00421764	0.010057	0.022445	0.0180993	0.00705337	0.0304115	0.0282355	0.001994	0.0432748	0.00140623	0.000636364	0.00387511	0.00308305	0.000722641	0.019856	0.0125344	0.00883821	0.0159998	0.00685579	0.00397938
		24	F	Yes	Thrombin	0.185128	0.088164	0.432462	0.0598969	0.0151149	0.244202	0.00379286	0.00078216	0.0286657	0.0460996	0.0687712	0.191579	0.0474989	0.0136308	0.0250812	0.0293614	0.223788	0.0484346	0.0722902	0.00936163	0.0685373	0.0969343	0.129115	0.169436	0.0244192	0.422527	0.0345116	0.376571	0.00140623	0.000636364	0.0177651	0.0738056	0.0139945	0.017034	0.00597351	0.079375	0.075727	0.090552	0.0522502
		25	M	Yes	Thrombin	0.229002	0.114774	0.781108	0.0707422	0.0269192	0.431042	0.00934949	0.0105403	0.0298397	0.0970488	0.0793416	0.227423	0.112156	0.024036	0.0437018	0.062631	0.474219	0.0776896	0.119949	0.0134359	0.12792	0.151234	0.178373	0.151243	0.0323116	0.535533	0.0498877	0.475474	0.00140623	0.0051433	0.0437636	0.0602402	0.0230607	0.0337786	0.0068205	0.133606	0.17779	0.0809808	0.0806175
		26	M	Yes	Thrombin	0.0150214	0.010166	0.0406849	0.00244204	0.00196407	0.0188262	0.00356302	0.00078216	0.00171315	0.0377171	0.00411949	0.0280357	0.00249494	0.0154964	0.0298602	0.0047423	0.0362979	0.00285252	0.0465754	0.0019015	0.00152205	0.0161654	0.0458795	0.0250812	0.00947495	0.0557424	0.001994	0.0450764	0.00140623	0.000636364	0.0079349	0.00140728	0.00758117	0.0019152	0.00081679	0.0157862	0.00224669	0.058082	0.009848
		27	M	Yes	Thrombin	0.00350526	0.00105164	0.0025069	0.00244204	0.00196407	0.00694468	0.00356302	0.00078216	0.00171315	0.002964	0.00411949	0.00376111	0.00249494	0.00131723	0.00237378	0.0047423	0.00507638	0.00285252	0.00143609	0.0019015	0.00152205	0.00335977	0.00174312	0.00362648	0.00222152	0.00275915	0.001994	0.0028598	0.00140623	0.000636364	0.00281337	0.00140728	0.000722641	0.0019152	0.00081679	0.00210893	0.00365279	0.00144662	0.00103943
		28	M	Yes	Thrombin	0.178695	0.105322	0.485273	0.0583925	0.0272819	0.225402	0.00684443	0.00078216	0.0776669	0.0394635	0.0763011	0.279573	0.0769259	0.0232236	0.027435	0.0781544	0.349826	0.0256412	0.0814629	0.0137356	0.0940919	0.0823914	0.161226	0.198087	0.0148526	0.528363	0.0509062	0.426816	0.00140623	0.000636364	0.0296866	0.0516202	0.0223057	0.0019152	0.0043011	0.137295	0.0506317	0.0814484	0.0595655
	Figure 3C
	Control	Aspirin	Control	Aspirin		Control	Aspirin	Control	Aspirin
	basal	basal	thrombin	thrombin		basal	basal	thrombin	thrombin
	0.291805	3.68041				0.00625115	0.000923669
	0.0200553	0.0246859	2.93343	6.77048		1.68132e-05	1.68132e-05	0.119149	0.0357684
	0.359236	0.0178311	3.34292	0.520721		1.68132e-05	1.68132e-05	0.0579469	1.68132e-05
	0.0292061	0.197068	0.547473	0.792821		0.00124517	1.68132e-05	0.19613	0.00462421
	0.0081794	0.029438	0.298604	0.512775		1.68132e-05	1.68132e-05	0.111659	1.68132e-05
	0.0329868	0.0497666	0.356806	1.36475		1.68132e-05	1.68132e-05	0.0778047	1.68132e-05
	0.0713594	0.0271158	0.513771	1.14768		0.00126658	1.68132e-05	0.0726681	0.00458096
	0.0112328	0.0236693	0.278147	8.42115		1.68132e-05	1.68132e-05	0.0104935	0.0597055
	0.0769937	0.0377388	1.3711	4.88113		0.0014363	1.68132e-05	0.0305108	0.0133373
	0.0322629	0.0110714	1.40943	2.40404		0.00152951	1.68132e-05	0.264157	0.00929883
	0.013929	0.00153185	4.75383	1.73848		0.00179933	1.68132e-05	0.704561	0.00668236
	0.0249367	0.00663294	5.97288	0.225041		0.00400654	1.68132e-05	0.555533	0.00410471
	0.0108314	0.0247906	7.52388	2.02413		1.68132e-05	1.68132e-05	0.895359	0.00763873
	0.0339739	0.0130883	1.15726	8.10203		1.68132e-05	1.68132e-05	0.0351237	0.012856
	0.00568509	0.128069	8.23716	4.33167		1.68132e-05	1.68132e-05	0.117843	0.00344911
	0.0821143	0.0308464	2.57827	1.42533		1.68132e-05	1.68132e-05	0.0287856	0.00371992
	0.00787601	0.0463938	0.20105	0.904661		1.68132e-05	1.68132e-05	0.130814	1.68132e-05
	0.0148253	0.0223798	0.447072	0.42773		1.68132e-05	1.68132e-05	0.0310897	1.68132e-05
	0.00942825	0.019155	2.37422	0.0712757		1.68132e-05	0.00022774	0.023931	0.0295877
	0.024277	0.0121132	2.80572	0.420242		1.68132e-05	1.68132e-05	0.00113057	0.00195886
	0.0218571	0.0151352	6.40682	4.61854		0.000937307	1.68132e-05	0.84503	0.102459
	0.0743046	0.00868086	0.3628	3.84995		0.0109526	1.68132e-05	0.0213735	0.475048
	0.015813	0.0370595	8.43831	2.72342		1.68132e-05	1.68132e-05	0.672726	0.00727674
	0.0135291	0.00528483	0.18335	0.073708		1.68132e-05	1.68132e-05	0.0209801	1.68132e-05
	0.00118221	6.9182	1.73841	0.0270854		1.68132e-05	0.0108307	0.414839	1.68132e-05
	0.0042318	0.0283558	0.0682899	1.07945		1.68132e-05	1.68132e-05	0.0319865	1.68132e-05
	Figure 3D
	Participant	Gender	Aspirin	Status	PE 18:0p_HDoHE	PE 18:1p_22:5;O	PE 18:0p_22:5;O	PE 18:1p_22:4;O	PC 18:0p_HETE	PE 18:0p_22:4;O	PE 18:1p_20:4;3O	PE 18:1p_DiEHEDA	PE 18:0p_20:4;3O	PE 18:0p_DiEHEDA	PE 18:1a_HDoHE	PC 18:2a_HETE	PC 16:0a_HDoHE	PE 18:0a_HDoHE	PE 18:1a_22:5;O	PE 20:1a_12-HETE	PC 18:1a_12-HETE	PC 16:0a_22:5;O	PE 18:0a_22:5;O	PE 18:1a_22:4;O	PC 18:0a_12-HETE	PE 18:0a_DiEHEDA	PE 18:0a_20:4;3O	PE 16:0a_22:4;O	PE 16:0p_HETE	PE 16:0a_HETE	PE 16:0p_HDoHE	PE 18:0p_20:5;O	PE 16:0p_22:5;O	PE 16:0e_22:5;O	PE 16:0p_22:4;O	PE 16:0p_20:4;3O	PE 16:0p_DiEHEDA	PE 18:2a_HETE	PE 16:0a_HDoHE	PE 18:1a_12-HETE	PE 18:0a_20:5;O	PE 18:1p_20:4;2O	PE 16:0a_22:5;O	PE 16:0p_22:5;2O	PC 16:0a_12-HETE	PE 18:0a_12-HETE
	1	F	No	Thrombin	0.0139895	0.00105164	0.043216	0.00244204	0.00196407	0.0303939	0.000333902	0.000276073	0.00719767	0.00078216	0.00171315	0.002964	0.00411949	0.0207818	0.00249494	0.00131723	0.00237378	0.0047423	0.0259347	0.00285252	0.00143609	0.000190407	0.0019015	0.00152205	0.0217327	0.0154225	0.0115107	0.00554974	0.0223343	0.001994	0.034757	0.00140623	0.000636364	0.00273681	0.00140728	0.000722641	0.0019152	0.00081679	0.00807872	0.00224669	0.0121239	0.0047671
	3	F	No	Thrombin	0.150955	0.0462932	0.330688	0.068243	0.0168017	0.236041	0.0108518	0.0150475	0.0371681	0.0293667	0.0455646	0.002964	0.00411949	0.177415	0.0430628	0.00131723	0.00237378	0.0508659	0.218516	0.0445558	0.0283296	0.00706726	0.0122683	0.0582002	0.102932	0.0881386	0.12981	0.00531621	0.251291	0.029868	0.304916	0.0113863	0.0141545	0.0128326	0.0317884	0.00973078	0.0019152	0.00081679	0.0574869	0.00478197	0.021063	0.03848
	5	F	No	Thrombin	0.152918	0.0488216	0.282735	0.0565608	0.0200651	0.208424	0.0123409	0.0163287	0.0352	0.0257079	0.0683643	0.0227869	0.00411949	0.193668	0.0461774	0.00131723	0.0130342	0.0411031	0.160918	0.05248	0.0486064	0.0071919	0.0141062	0.0698379	0.108494	0.107291	0.0960638	0.050798	0.218686	0.0118058	0.326321	0.0163266	0.0181696	0.0106098	0.034231	0.0120377	0.0413206	0.0354834	0.0614932	0.0411214	0.0440408	0.0395412
	7	F	No	Thrombin	0.303546	0.200369	0.878189	0.151176	0.0520739	0.634355	0.0135657	0.0155784	0.026074	0.0167218	0.0850057	0.0602541	0.149458	0.509994	0.166041	0.0269391	0.0512603	0.198727	0.605939	0.198173	0.0964833	0.00716706	0.0305915	0.26489	0.296213	0.32033	0.24217	0.0306563	1.01013	0.0416914	1.50175	0.0151553	0.0130674	0.0396163	0.141729	0.043298	0.047949	0.0206354	0.258871	0.138792	0.105519	0.115246
	8	F	No	Thrombin	0.0247381	0.0126353	0.0917854	0.00244204	0.00585444	0.0630542	0.000333902	0.000276073	0.0287301	0.010974	0.00171315	0.0908969	0.00411949	0.0271302	0.0198036	0.0321478	0.0481021	0.0123813	0.059734	0.0129617	0.0749841	0.000190407	0.0103673	0.0228741	0.0527091	0.110536	0.0203009	0.0368325	0.0631811	0.001994	0.0755549	0.00685546	0.00781828	0.0291341	0.0062147	0.0135309	0.0345783	0.0139058	0.0331607	0.0174657	0.126029	0.026612
	9	F	No	Thrombin	0.0175435	0.0110091	0.063405	0.00899875	0.0115369	0.0305137	0.000333902	0.000276073	0.0173769	0.00510326	0.00933041	0.0896037	0.00411949	0.030181	0.015512	0.0294571	0.0576999	0.00542825	0.0557876	0.0120312	0.0862798	0.000190407	0.00559655	0.0124466	0.0522868	0.100526	0.0255983	0.00445073	0.0661235	0.001994	0.0753039	0.00739702	0.00917088	0.0289084	0.0149036	0.0155821	0.0019152	0.00843511	0.0223844	0.0139277	0.123376	0.0243631
	11	F	No	Thrombin	0.0949815	0.0287969	0.169614	0.0267987	0.00196407	0.0858002	0.000333902	0.000276073	0.0227335	0.00078216	0.0453575	0.0227182	0.0391771	0.117017	0.0264195	0.00564542	0.00237378	0.0183478	0.104416	0.0231864	0.0145955	0.000190407	0.00607005	0.0348437	0.0468867	0.0884227	0.0989174	0.0255045	0.133356	0.001994	0.130626	0.00716945	0.00778912	0.0159068	0.0269207	0.00549753	0.0276019	0.0147484	0.0592505	0.0288905	0.0300551	0.0152434
	12	F	No	Thrombin	0.0444571	0.0265145	0.139977	0.0293036	0.00978736	0.104798	0.000333902	0.000276073	0.0107127	0.00078216	0.01305	0.0370521	0.00411949	0.0575052	0.028799	0.00699713	0.00786935	0.0220028	0.0974568	0.0322481	0.016883	0.000190407	0.00669012	0.0449383	0.0433936	0.0754914	0.0439633	0.0247535	0.162819	0.0129288	0.276357	0.00447705	0.00876223	0.0223993	0.0240608	0.0114319	0.0283757	0.0122138	0.0615898	0.0288686	0.0238725	0.0320495
	14	F	No	Thrombin	0.00729252	0.00105164	0.0171908	0.00244204	0.00196407	0.010799	0.000333902	0.000276073	0.00356302	0.00078216	0.00171315	0.002964	0.00411949	0.00956472	0.00249494	0.00131723	0.00237378	0.0047423	0.0167207	0.00285252	0.00143609	0.000190407	0.0019015	0.00152205	0.00418918	0.00758506	0.00717572	0.00788229	0.0185941	0.001994	0.0205718	0.00140623	0.000636364	0.00150052	0.00140728	0.000722641	0.0098031	0.00368408	0.00553959	0.00952878	0.00144662	0.00164351
	15	F	No	Thrombin	0.0797409	0.0441535	0.286908	0.0387641	0.0185582	0.178033	0.000333902	0.000276073	0.0216596	0.0114922	0.0448225	0.0308443	0.0611432	0.135591	0.0533978	0.0088503	0.0181186	0.0871114	0.194964	0.0544962	0.0364702	0.00666736	0.0236676	0.0755622	0.107272	0.129636	0.0892476	0.0594077	0.266124	0.0277647	0.248814	0.00827591	0.000636364	0.0227334	0.0479951	0.0146422	0.0497895	0.00989873	0.0949192	0.0490457	0.0414036	0.0442788
	20	F	No	Thrombin	0.0536038	0.0243114	0.0807439	0.0309745	0.0256543	0.0685223	0.0164765	0.0157824	0.0472004	0.0226171	0.0272491	0.0551971	0.0195058	0.0625038	0.0174001	0.0317113	0.0449376	0.0177125	0.0451358	0.0251163	0.0641609	0.00973201	0.0159475	0.031028	0.108528	0.27056	0.093968	0.0454678	0.137609	0.001994	0.245955	0.0350187	0.0324943	0.0298702	0.0295772	0.0294452	0.0296489	0.0184179	0.0392987	0.0287517	0.18156	0.046181
	22	F	No	Thrombin	0.112315	0.0458775	0.275279	0.0505187	0.0311227	0.174862	0.0198784	0.0181228	0.0519429	0.026324	0.0176884	0.050579	0.0424943	0.146474	0.0764772	0.0190259	0.0325424	0.05521	0.214025	0.0592662	0.0585543	0.00981633	0.0218716	0.0845434	0.2381	0.175204	0.139883	0.0136014	0.248442	0.0321289	0.365568	0.0274128	0.0261087	0.0365165	0.0482964	0.0243373	0.0147871	0.0116156	0.114483	0.0129275	0.0593767	0.0508063
	23	F	No	Thrombin	0.152539	0.097941	0.508313	0.139103	0.0472052	0.469765	0.0606354	0.0344229	0.120005	0.065051	0.0354441	0.106869	0.0559496	0.163789	0.0986477	0.0359132	0.0762608	0.076197	0.336485	0.102326	0.143942	0.0195889	0.0356963	0.150444	0.304995	0.248046	0.146501	0.0174541	0.45354	0.0535764	0.894704	0.059915	0.0553969	0.0564242	0.0520617	0.0407441	0.0102102	0.0187348	0.153433	0.0151872	0.168551	0.109748
	24	F	No	Thrombin	0.290451	0.143631	0.651239	0.104993	0.0650888	0.412294	0.0602392	0.045983	0.12506	0.0764032	0.0442242	0.0451327	0.0571273	0.271838	0.0738755	0.020893	0.030424	0.032995	0.311948	0.0620749	0.0716427	0.0226601	0.0360952	0.107603	0.552272	0.163202	0.275042	0.0212258	0.591133	0.0401857	0.567989	0.0656793	0.0610757	0.0222698	0.08892	0.0175494	0.0213087	0.0206122	0.117556	0.0277273	0.0627545	0.0564744
	2	M	No	Thrombin	0.050348	0.0310763	0.156722	0.0199578	0.00196407	0.0842477	0.000333902	0.000276073	0.0145377	0.00854922	0.0159673	0.0231719	0.00411949	0.0559893	0.0211175	0.00131723	0.00237378	0.0281219	0.0878807	0.0179697	0.0347782	0.000190407	0.0019015	0.0219079	0.0378354	0.0440328	0.0424257	0.00222152	0.110958	0.001994	0.12308	0.00603967	0.00736969	0.00693922	0.00942009	0.00486835	0.0019152	0.00081679	0.0263307	0.00224669	0.0370247	0.0160796
	4	M	No	Thrombin	0.246601	0.146059	0.894285	0.108216	0.0155796	0.484406	0.0127109	0.0127583	0.0408346	0.037454	0.0582488	0.0209709	0.00411949	0.20353	0.0977288	0.00131723	0.00237378	0.139906	0.397285	0.102948	0.0517882	0.00767412	0.0102898	0.146915	0.129619	0.0777464	0.172778	0.0077807	0.572752	0.0237053	0.61238	0.0127777	0.020862	0.00913007	0.0329991	0.00942202	0.0019152	0.00081679	0.132732	0.0152761	0.0234633	0.0317039
	6	M	No	Thrombin	0.526746	0.223365	1.38294	0.115705	0.0346828	0.47614	0.00853795	0.0126155	0.0249978	0.0233794	0.12384	0.0360117	0.148887	0.586113	0.223513	0.0086172	0.0146683	0.220329	0.812514	0.150811	0.0304949	0.000190407	0.0272289	0.161479	0.191208	0.231364	0.444376	0.0184103	1.00306	0.0883951	0.73651	0.00910725	0.0137652	0.0572974	0.142123	0.0348886	0.0280318	0.01215	0.264579	0.0782532	0.0439494	0.0808407
	10	M	No	Thrombin	0.0153266	0.00105164	0.044547	0.00244204	0.00196407	0.0257202	0.000333902	0.000276073	0.0157708	0.0070269	0.00171315	0.0440462	0.00411949	0.0214537	0.011944	0.0161979	0.0233941	0.00779511	0.037652	0.00285252	0.0313246	0.000190407	0.0064768	0.0119456	0.0260273	0.0521689	0.0185957	0.016734	0.0354694	0.001994	0.0441954	0.00679233	0.00563015	0.018773	0.00853766	0.0069003	0.0184455	0.0091862	0.0192491	0.0115964	0.0413908	0.0131114
	13	M	No	Thrombin	0.00884543	0.00105164	0.0198514	0.00244204	0.00196407	0.0149273	0.000333902	0.000276073	0.0112466	0.00078216	0.00171315	0.002964	0.00411949	0.00376111	0.00249494	0.00131723	0.00237378	0.0047423	0.0135983	0.00285252	0.00143609	0.000190407	0.00405683	0.00152205	0.00601835	0.0109503	0.0115374	0.0184232	0.0209731	0.001994	0.0237379	0.00363656	0.000636364	0.00315385	0.00140728	0.000722641	0.025814	0.0186245	0.00210893	0.0143223	0.00144662	0.00149273
	16	M	No	Thrombin	0.128879	0.103003	0.564012	0.0462429	0.0139393	0.226544	0.00648875	0.000276073	0.0150281	0.00850172	0.031091	0.00631193	0.0407973	0.142912	0.119275	0.00213459	0.00237378	0.0826686	0.415456	0.0638576	0.0056199	0.000190407	0.0101246	0.11773	0.114837	0.119062	0.146554	0.00222152	0.543901	0.0213445	0.280148	0.00653536	0.00731156	0.0163523	0.0708158	0.0113832	0.0019152	0.00284407	0.209536	0.0253857	0.0133388	0.0334363
	17	M	No	Thrombin	0.114607	0.0513898	0.357364	0.0736907	0.0178945	0.331133	0.000333902	0.000276073	0.0126311	0.00846275	0.0574218	0.0205333	0.0496558	0.140286	0.0748311	0.00353269	0.00237378	0.0756173	0.225998	0.0907361	0.0186886	0.000190407	0.0178297	0.109341	0.0607105	0.134402	0.066603	0.0070893	0.261837	0.0297343	0.346518	0.00478476	0.00590791	0.0285085	0.03652	0.0166019	0.00775687	0.00564452	0.0878677	0.0137041	0.0155679	0.0465788
	18	M	No	Thrombin	0.159314	0.107506	0.685043	0.129328	0.0307244	0.512845	0.000333902	0.000276073	0.0166386	0.0107624	0.0475272	0.0189592	0.0360897	0.213596	0.155397	0.00565372	0.00929391	0.105013	0.437204	0.177493	0.0172538	0.00271563	0.0249431	0.243115	0.0985354	0.30231	0.207408	0.015039	0.78264	0.0880484	0.845303	0.00942558	0.0116104	0.0501195	0.082183	0.0364636	0.0109797	0.00766096	0.299146	0.0308189	0.0204593	0.0883289
	19	M	No	Thrombin	0.0966908	0.0220466	0.119953	0.0226167	0.0211102	0.084228	0.0243409	0.0251134	0.0739079	0.0232153	0.0167299	0.0280212	0.0428479	0.106498	0.0231984	0.00304089	0.00848092	0.0481718	0.0827733	0.0233885	0.0213464	0.0129437	0.0260145	0.0316148	0.173963	0.0747865	0.0985806	0.0128094	0.105704	0.0138696	0.140229	0.0317987	0.0298725	0.0122464	0.0393191	0.00560469	0.0106523	0.0144081	0.0359699	0.00868898	0.0228451	0.0179172
	21	M	No	Thrombin	0.0128329	0.0100511	0.0314379	0.0104139	0.00196407	0.0287087	0.000333902	0.000276073	0.00356302	0.00078216	0.00171315	0.010861	0.00411949	0.0219741	0.00249494	0.00445302	0.00669871	0.0047423	0.0244979	0.0109038	0.011879	0.000190407	0.0019015	0.00975119	0.00734482	0.0242271	0.0153738	0.00487007	0.0286682	0.001994	0.0464255	0.00140623	0.000636364	0.00530574	0.00457096	0.00323282	0.0019152	0.00431919	0.0086324	0.00662093	0.0131871	0.00805815
	25	M	No	Thrombin	0.479888	0.163384	1.29322	0.128959	0.053001	0.754449	0.000333902	0.0314947	0.0114202	0.085798	0.0172633	0.101283	0.0960598	0.331307	0.139487	0.0331341	0.0394413	0.151578	0.639836	0.13069	0.133706	0.000190407	0.0321384	0.181639	0.256272	0.203778	0.218612	0.0446225	0.663385	0.0593368	0.745211	0.00140623	0.0403877	0.0428229	0.0758889	0.0317338	0.0337686	0.00081679	0.166305	0.00224669	0.10162	0.100231
	26	M	No	Thrombin	0.0152245	0.00925474	0.0408995	0.00244204	0.00196407	0.0213223	0.000333902	0.000276073	0.00668029	0.00078216	0.00171315	0.002964	0.00411949	0.0220207	0.00661425	0.00131723	0.00237378	0.0047423	0.0294798	0.00285252	0.00143609	0.000190407	0.00449463	0.00668891	0.023547	0.0177478	0.0116277	0.014964	0.0385801	0.001994	0.0316489	0.00321621	0.000636364	0.00217234	0.00649029	0.000722641	0.0197423	0.0118734	0.01059	0.0143282	0.00863588	0.00374345
	27	M	No	Thrombin	0.059047	0.026876	0.136398	0.0184484	0.00196407	0.0665369	0.012729	0.0104862	0.0372374	0.021813	0.0036295	0.0388401	0.00411949	0.0383575	0.017239	0.0117327	0.0205743	0.0129023	0.0694259	0.0110478	0.0413595	0.00541492	0.00854267	0.020303	0.163278	0.0669361	0.0653181	0.0128016	0.114515	0.001994	0.101459	0.018354	0.0186698	0.0156334	0.0177769	0.00848937	0.0078245	0.00480373	0.0350648	0.0144471	0.0551721	0.0212571
	28	M	No	Thrombin	0.0166634	0.00105164	0.0353466	0.00244204	0.00196407	0.0215219	0.000333902	0.000276073	0.00918289	0.00078216	0.00171315	0.0260332	0.00411949	0.00376111	0.00249494	0.00717749	0.0115127	0.0047423	0.0236413	0.00285252	0.0126146	0.000190407	0.0019015	0.00152205	0.00509347	0.0173346	0.00362648	0.00522237	0.0318927	0.001994	0.0247963	0.00140623	0.000636364	0.00561636	0.00140728	0.000722641	0.0019152	0.00081679	0.00853127	0.00519043	0.019438	0.00103943
	Figure 3E				PE P-18:0_HDoHE	PE P-18:1_22:5(O)	PE P-18:0_22:5(O)	PE P-18:1_22:4(O)	PE P-20:0_HETE	PE P-18:0_22:4(O)	PE P-18:0_20:4(3O)	PE 18:1_HDoHE	PC 18:2_HETE	PC 16:0_HDoHE	PE 18:0_HDoHE	PE 18:1_22:5(O)	PE 20:1_12-HETE	PC 18:1_12-HETE	PC 16:0_22:5(O)	PE 18:0_22:5(O)	PE 18:1_22:4(O)	PC 18:0_12-HETE	PE 18:0_20:4(3O)	PE P-18:0_20:4(2O)	PE 16:0_22:4(O)	PE P-16:0_HETE	PE 16:0_HETE	PE P-16:0_20:4(2O)	PE P-16:0_HDoHE	PE P-18:1_12-HETE	PE P-18:0_20:5(O)	PE P-18:0_15-HETE	PE 16:0e_22:5(O)	PE P-16:0_22:4(O)	PE 16:0_20:4(2O)	PE P-16:0_20:4(3O)	PE P-16:0_DiEHEDA	PE 18:2_HETE	PE 16:0_HDoHE	PE 18:1_12-HETE
	1	F	Yes	Thrombin	0.0885728	0.0370134	0.225197	0.0374192	0.006823	0.182198	0.00356302	0.0335286	0.0193767	0.00411949	0.115856	0.0325671	0.00399256	0.00237378	0.0484222	0.141256	0.0388469	0.0472362	0.0019015	0.0578494	0.0656858	0.0711613	0.0639415	0.0445625	0.159647	0.0174384	0.245039	0.0129136	0.0262608	0.0102292	0.0385234	0.014895	0.0515436	0.0197463	0.0241778	0.0264402
	5	F	Yes	Thrombin	0.0570076	0.0245855	0.162403	0.0220553	0.0255094	0.093423	0.00476927	0.0324564	0.177802	0.0487168	0.100553	0.0265689	0.0775569	0.163078	0.0237292	0.108248	0.0235233	0.276452	0.0064535	0.0392304	0.0673455	0.172596	0.0543769	0.0116147	0.116817	0.0134146	0.13253	0.0288239	0.0172721	0.0297541	0.00951152	0.00347746	0.0331737	0.00616518	0.341824	0.0719201
	7	F	Yes	Thrombin	0.0225562	0.00105164	0.050799	0.0109307	0.00739359	0.0359848	0.00356302	0.00746304	0.0560112	0.00411949	0.0304295	0.0105815	0.0231722	0.0325259	0.0047423	0.0450814	0.013718	0.052164	0.00373049	0.015167	0.0183267	0.0848428	0.0294636	0.0129186	0.0576469	0.001994	0.104543	0.0155185	0.00811275	0.0106148	0.0100805	0.00580188	0.0206464	0.0106077	0.0733257	0.0191396
	8	F	Yes	Thrombin	0.0598896	0.0330385	0.257245	0.0307888	0.0154507	0.165521	0.00778507	0.0300683	0.164346	0.0336036	0.0939499	0.0423799	0.0524291	0.0763689	0.01262	0.166274	0.0400124	0.10652	0.00577809	0.0612778	0.0485459	0.253649	0.052118	0.0359557	0.14419	0.0191114	0.190597	0.0541262	0.0282489	0.0328272	0.0457919	0.00713737	0.0840561	0.0149162	0.127309	0.0706826
	9	F	Yes	Thrombin	0.0447786	0.026163	0.147669	0.0187904	0.0141013	0.0829267	0.013437	0.0238846	0.0745239	0.0225337	0.0799025	0.0264745	0.0283882	0.0383991	0.00965943	0.11771	0.0247844	0.0627139	0.0110354	0.0311977	0.0650634	0.11523	0.0472659	0.0440561	0.136689	0.0152815	0.142409	0.0330044	0.0122111	0.0163904	0.034708	0.0245739	0.0468486	0.0227654	0.0740311	0.0348325
	11	F	Yes	Thrombin	0.30461	0.129019	0.621223	0.0660397	0.018334	0.337488	0.00789531	0.136734	0.0286584	0.129721	0.380736	0.106082	0.00743189	0.0140941	0.107274	0.427893	0.0872282	0.0284912	0.0190224	0.138456	0.0827318	0.209231	0.317709	0.0202811	0.493585	0.021754	0.328601	0.0306122	0.152202	0.0147582	0.0176693	0.0093667	0.233343	0.113762	0.0480288	0.0496708
	12	F	Yes	Thrombin	0.0796173	0.0605251	0.333834	0.0562666	0.0267853	0.262083	0.00665574	0.0241449	0.0574395	0.0476991	0.125654	0.066691	0.00888224	0.0187387	0.066624	0.212902	0.0650871	0.0326662	0.0138469	0.0858189	0.0662677	0.138496	0.114796	0.0179307	0.37511	0.0402216	0.467466	0.0527785	0.0474896	0.0180394	0.0197327	0.0183859	0.133762	0.042499	0.0332209	0.0510467
	14	F	Yes	Thrombin	0.0371914	0.0212684	0.0945119	0.012498	0.0253663	0.054968	0.00401859	0.016488	0.0852619	0.0152393	0.0481148	0.0153263	0.0278339	0.0472685	0.0208873	0.0592555	0.0136041	0.122078	0.0019015	0.0216048	0.10063	0.177256	0.0451967	0.0112648	0.104999	0.0154175	0.088396	0.0306131	0.0165676	0.0205085	0.0019152	0.00623347	0.0327165	0.0128164	0.171439	0.0415609
	15	F	Yes	Thrombin	0.0219987	0.0121856	0.0616056	0.0103429	0.00522341	0.0416837	0.00528902	0.00871633	0.0227711	0.00411949	0.0295371	0.0098772	0.00420412	0.0134029	0.0146777	0.0340986	0.00907477	0.0333708	0.00290404	0.0132811	0.0196484	0.0371962	0.0233074	0.0165317	0.062793	0.001994	0.0524018	0.00593522	0.0110653	0.00462732	0.00970823	0.0103489	0.0177615	0.0120765	0.0353847	0.0125706
	20	F	Yes	Thrombin	0.160061	0.0807568	0.279681	0.0952862	0.0217785	0.283138	0.00399748	0.0357466	0.082494	0.156095	0.17379	0.0507484	0.0193575	0.0538627	0.142386	0.183186	0.0623828	0.100293	0.0132974	0.11474	0.120327	0.168047	0.191153	0.0199107	0.324956	0.0177345	0.464657	0.0204245	0.0836441	0.0170799	0.00948732	0.00635115	0.087703	0.043318	0.185371	0.0433951
	22	F	Yes	Thrombin	0.0119877	0.00861418	0.0377611	0.00244204	0.00196407	0.0210405	0.00356302	0.00171315	0.061065	0.00411949	0.0163533	0.0120763	0.0165003	0.0327968	0.0047423	0.0295569	0.0094247	0.0471551	0.0019015	0.0116062	0.0300078	0.0693781	0.0129697	0.0128541	0.0400107	0.001994	0.0388038	0.0200847	0.00695797	0.0106413	0.00940995	0.00612387	0.016117	0.005866	0.0629375	0.0217429
	23	F	Yes	Thrombin	0.0136041	0.00742786	0.0474741	0.0094462	0.00196407	0.0412945	0.00668107	0.00171315	0.00928678	0.00411949	0.0126923	0.00727498	0.00131723	0.00237378	0.0047423	0.0235905	0.00780186	0.00510767	0.00421764	0.010057	0.022445	0.0180993	0.00705337	0.0304115	0.0282355	0.001994	0.0432748	0.00387511	0.00308305	0.000722641	0.019856	0.0125344	0.00883821	0.0159998	0.00685579	0.00397938
	24	F	Yes	Thrombin	0.185128	0.088164	0.432462	0.0598969	0.0151149	0.244202	0.00379286	0.0286657	0.0460996	0.0687712	0.191579	0.0474989	0.0136308	0.0250812	0.0293614	0.223788	0.0484346	0.0722902	0.00936163	0.0685373	0.0969343	0.129115	0.169436	0.0244192	0.422527	0.0345116	0.376571	0.0177651	0.0738056	0.0139945	0.017034	0.00597351	0.079375	0.075727	0.090552	0.0522502
	2	M	Yes	Thrombin	0.119264	0.074082	0.405147	0.0564951	0.0194394	0.223894	0.00356302	0.0344109	0.111353	0.00411949	0.114256	0.0526625	0.0254121	0.0922014	0.0714606	0.213418	0.0423723	0.255031	0.0019015	0.0556517	0.161715	0.263096	0.0676853	0.0250263	0.368301	0.020108	0.327865	0.0311076	0.017017	0.0327469	0.0178289	0.00503747	0.0783136	0.0166768	0.19408	0.114212
	4	M	Yes	Thrombin	0.405858	0.227511	1.53692	0.167593	0.0407176	0.81603	0.00770658	0.0418611	0.0619151	0.164255	0.544931	0.216819	0.0155466	0.0294141	0.257699	0.969232	0.178434	0.0601999	0.0307964	0.249138	0.206117	0.245053	0.374371	0.0274556	1.28055	0.0732393	1.26725	0.0495654	0.145925	0.0310426	0.0365814	0.0060508	0.329846	0.128423	0.0593102	0.104812
	6	M	Yes	Thrombin	0.0175717	0.00689409	0.0500226	0.00244204	0.00196407	0.0131338	0.00356302	0.00375484	0.0611688	0.00411949	0.0199568	0.0112716	0.0152088	0.0304388	0.0098669	0.0329231	0.00588148	0.0422108	0.0019015	0.00152205	0.011243	0.0553298	0.0223135	0.00493376	0.0334202	0.001994	0.0336493	0.0136487	0.00440268	0.00876936	0.00478985	0.0041672	0.0154744	0.00690343	0.0707024	0.0143403
	10	M	Yes	Thrombin	0.138157	0.064884	0.373666	0.0507786	0.0160884	0.228077	0.0122364	0.0440387	0.0347065	0.0543515	0.207668	0.0876834	0.0108777	0.018174	0.0257535	0.305192	0.0742105	0.0343696	0.0147557	0.0873725	0.0844117	0.153196	0.127117	0.0319432	0.302634	0.052503	0.393589	0.0444318	0.0371574	0.0210749	0.0429649	0.0149202	0.135953	0.0355645	0.031559	0.0650904
	13	M	Yes	Thrombin	0.0503328	0.0296207	0.136931	0.0211343	0.00431876	0.0885082	0.00356302	0.0145671	0.002964	0.00411949	0.0518943	0.0287785	0.00131723	0.00237378	0.0137832	0.0929734	0.0240673	0.00143609	0.0019015	0.0307574	0.0211274	0.0368021	0.052188	0.0167187	0.11827	0.001994	0.108498	0.00807189	0.0173967	0.00280436	0.0019152	0.0049172	0.0457945	0.0110092	0.0051672	0.0106499
	16	M	Yes	Thrombin	0.0105379	0.00703216	0.0482512	0.00244204	0.00196407	0.0176696	0.00912864	0.00171315	0.002964	0.00411949	0.0094134	0.00800145	0.00131723	0.00237378	0.00897889	0.0271763	0.00285252	0.00143609	0.0019015	0.00804493	0.0237931	0.0218077	0.0155906	0.0169257	0.0544681	0.001994	0.0302531	0.00339305	0.00718186	0.000722641	0.00969107	0.0125161	0.0188652	0.025182	0.00901903	0.00192757
	17	M	Yes	Thrombin	0.0111753	0.00105164	0.0337212	0.00244204	0.00196407	0.0275876	0.00356302	0.00171315	0.0314448	0.00411949	0.0119516	0.00249494	0.0106425	0.016574	0.0047423	0.0191672	0.00285252	0.0238028	0.0019015	0.00989117	0.00713604	0.0400739	0.00362648	0.0230192	0.0316627	0.001994	0.0369206	0.0131192	0.00140728	0.00839746	0.0163261	0.011069	0.00976787	0.00522517	0.038394	0.0121825
	19	M	Yes	Thrombin	0.102341	0.0282824	0.129682	0.030459	0.013662	0.0904042	0.00356302	0.0450514	0.0317311	0.036979	0.112694	0.0415734	0.0114599	0.0232578	0.0155364	0.13427	0.0352174	0.0525134	0.00685811	0.0407728	0.052478	0.110902	0.0693077	0.00357099	0.11333	0.0134297	0.179581	0.0175137	0.0273418	0.0121148	0.0019152	0.00081679	0.04761	0.00433542	0.0521361	0.0387202
	21	M	Yes	Thrombin	0.155601	0.0621005	0.293638	0.0741648	0.0170099	0.238099	0.00586173	0.0712619	0.0314348	0.0313202	0.171301	0.066969	0.0288111	0.0267208	0.0170366	0.245529	0.0558363	0.0565636	0.0100407	0.0875734	0.118497	0.115315	0.117611	0.0137703	0.252216	0.0135468	0.327022	0.0229938	0.0381724	0.0136795	0.0019152	0.00463119	0.0694409	0.00897134	0.0575223	0.0455692
	25	M	Yes	Thrombin	0.229002	0.114774	0.781108	0.0707422	0.0269192	0.431042	0.00934949	0.0298397	0.0970488	0.0793416	0.227423	0.112156	0.024036	0.0437018	0.062631	0.474219	0.0776896	0.119949	0.0134359	0.12792	0.151234	0.178373	0.151243	0.0323116	0.535533	0.0498877	0.475474	0.0437636	0.0602402	0.0230607	0.0337786	0.0068205	0.133606	0.17779	0.0809808	0.0806175
	26	M	Yes	Thrombin	0.0150214	0.010166	0.0406849	0.00244204	0.00196407	0.0188262	0.00356302	0.00171315	0.0377171	0.00411949	0.0280357	0.00249494	0.0154964	0.0298602	0.0047423	0.0362979	0.00285252	0.0465754	0.0019015	0.00152205	0.0161654	0.0458795	0.0250812	0.00947495	0.0557424	0.001994	0.0450764	0.0079349	0.00140728	0.00758117	0.0019152	0.00081679	0.0157862	0.00224669	0.058082	0.009848
	27	M	Yes	Thrombin	0.00350526	0.00105164	0.0025069	0.00244204	0.00196407	0.00694468	0.00356302	0.00171315	0.002964	0.00411949	0.00376111	0.00249494	0.00131723	0.00237378	0.0047423	0.00507638	0.00285252	0.00143609	0.0019015	0.00152205	0.00335977	0.00174312	0.00362648	0.00222152	0.00275915	0.001994	0.0028598	0.00281337	0.00140728	0.000722641	0.0019152	0.00081679	0.00210893	0.00365279	0.00144662	0.00103943
	28	M	Yes	Thrombin	0.178695	0.105322	0.485273	0.0583925	0.0272819	0.225402	0.00684443	0.0776669	0.0394635	0.0763011	0.279573	0.0769259	0.0232236	0.027435	0.0781544	0.349826	0.0256412	0.0814629	0.0137356	0.0940919	0.0823914	0.161226	0.198087	0.0148526	0.528363	0.0509062	0.426816	0.0296866	0.0516202	0.0223057	0.0019152	0.0043011	0.137295	0.0506317	0.0814484	0.0595655

## Sheet: Figure 4
		Figure 4A						Figure 4B
		no aspirin	Fold change versus timepoint 1.				aspirin		Fold change versus timepoint 1.
			time1	time2	time3				time1	time2	time3
		Both	1	1.3128	2.18022			Both	1	2.17837	3.12224
		Both	1	1.8501	2.11403			Both	1	1.53661	1.84223
		Both	1	2.26643	2.86509			Both	1	1.6835	2.45147
		Both	1	1.75812	2.99311			Both	1	1.97339	2.88263
		Both	1	1.28313	1.91931			Both	1	1.5351	1.93078
		Both	1	1.08756	1.34934			Both	1	1.18392	1.22851
		COX	1	2.32605	1.58376			COX	1	1.12116	1.02673
		COX	1	2.06647	2.43246			COX	1	1.3402	0.92192
		COX	1	1.91564	1.58436			LOX	1	1.43018	1.66828
		COX	1	1.40861	2.02521			LOX	1	1.70239	2.03731
		COX	1	1.20976	1.17278			LOX	1	2.94566	3.97594
		LOX	1	1.92557	2.39296			LOX	1	1.47363	1.81269
		LOX	1	2.25476	2.83077			LOX	1	1.97695	2.89979
		LOX	1	2.3505	2.43577			LOX	1	1.4184	1.56211
		LOX	1	1.26431	1.70691			Unknown	1	1.39922	1.39663
		LOX	1	2.25351	3.0424			Unknown	1	1.39289	1.21255
		LOX	1	1.29057	1.69311			Unknown	1	1.38831	1.14608
		Unknown	1	0.827133	1.08874			Unknown	1	1.22707	0.996009
		Unknown	1	0.87245	0.92973			Unknown	1	1.18061	1.00856
		Unknown	1	0.867362	1.03118			Unknown	1	1.76056	1.57081
		Unknown	1	0.945872	1.04442			Unknown	1	1.89339	1.14885
		Unknown	1	0.85024	0.956599			Unknown	1	1.38278	1.31241
		Unknown	1	1.10329	1.8067			Unknown	1	1.46738	1.09684
		Unknown	1	1.3649	1.50574			Unknown	1	1.82119	1.48647
		Unknown	1	0.799586	1.12475			Unknown	1	1.34481	0.996692
		Unknown	1	0.962826	1.12847			Unknown	1	1.38311	1.31918
		Unknown	1	1.03157	1.54463			Unknown	1	1.28578	1.09769
		Unknown	1	0.929949	1.10955			Unknown	1	1.67978	1.56458
		Unknown	1	0.824411	1.03405			Unknown	1	0.39336	0.782268
		Unknown	1	0.880832	1.02915			Unknown	1	1.45556	1.2613
		Unknown	1	1.10621	1.32172			Unknown	1	1.61538	1.17402
		Unknown	1	0.540657	1.09071			Unknown	1	1.54995	1.10466
		Unknown	1	0.92355	1.24194			Unknown	1	1.4303	1.1477
		Unknown	1	1.23935	1.5809			Unknown	1	0.474549	0.55184
		Unknown	1	0.965537	1.08284			Unknown	1	1.5477	1.38962
		Unknown	1	0.812711	1.01411			Unknown	1	0.802832	0.28299
		Unknown	1	0.812021	0.957109
		Unknown	1	1.16999	1.46476
		Unknown	1	0.438545	0.629869
		Figure 4 C			updated data
			PE(P-18:0_HDoHE)	PE(P-18:1_22:5(O))	PE(P-18:0_22:5(O))	PE(P-18:1_22:4(O))	PC(P-18:0_HETE)	PE(P-18:0_22:4(O))	PE(P-18:0_20:4(3O))	PE(P-18:0_DiEHEDA)	PE(18:1_HDoHE)	PC(18:2_HETE)	PC(16:0_HDoHE)	PE(18:0_HDoHE)	PE(18:1_22:5(O))	PE(20:1_12-HETE)	PC(18:1_12-HETE)	PC(16:0_22:5(O))	PE(18:0_22:5(O))	PE(18:1_22:4(O))	PC(18:0_12-HETE)	PE(18:0_20:4(3O))	PE(16:0_22:4(O))	PE(P-16:0_HETE)	PE(16:0_HETE)	PE(P-16:0_HDoHE)	PE(P-18:0_20:5(O))	PE(P-16:0_22:5(O))	PE(P-16:0_22:4(O))	PE(P-16:0_20:4(3O))	PE(P-16:0_DiEHEDA)	PE(18:2_HETE)	PE(16:0_HDoHE)	PE(18:1_12-HETE)	PE(18:0_20:5(O))	PE(P-18:1_20:4(2O))	PE(16:0_22:5(O))	PE(P-16:0_22:5(2O))	PC(16:0_12-HETE)	PE(18:0_12-HETE)
		PE(P-18:0_HDoHE)	1	0.965501	0.968912	0.911947	0.804658	0.934613	0.371978	0.629201	0.794619	0.396018	0.852065	0.959319	0.940761	0.360381	0.309082	0.890512	0.953373	0.911054	0.43136	0.818181	0.910547	0.755418	0.743493	0.95639	0.221557	0.934839	0.860651	0.330548	0.510412	0.712678	0.911573	0.720344	0.0801648	0.172797	0.903503	0.657318	0.333704	0.799372
		PE(P-18:1_22:5(O))	0.965501	1	0.976092	0.947703	0.8211	0.956341	0.3861	0.572206	0.790715	0.410369	0.861691	0.968297	0.968211	0.370638	0.339799	0.927202	0.975194	0.946504	0.453064	0.812241	0.958663	0.774986	0.777675	0.957954	0.191648	0.98824	0.928061	0.35182	0.476026	0.731635	0.932222	0.755231	0.0724941	0.178683	0.954415	0.720424	0.357155	0.833954
		PE(P-18:0_22:5(O))	0.968912	0.976092	1	0.920295	0.782025	0.961654	0.328305	0.589307	0.720046	0.411108	0.821758	0.94086	0.967451	0.358488	0.314826	0.922939	0.985971	0.932935	0.434579	0.789008	0.932944	0.719842	0.735642	0.923693	0.211601	0.968258	0.890922	0.280341	0.453038	0.72984	0.880277	0.728824	0.0931385	0.129981	0.931825	0.679665	0.319891	0.814195
		PE(P-18:1_22:4(O))	0.911947	0.947703	0.920295	1	0.859746	0.975762	0.488346	0.650932	0.743857	0.446924	0.836724	0.911619	0.922521	0.41705	0.38789	0.896614	0.921223	0.958282	0.49427	0.864154	0.971726	0.812479	0.79847	0.895889	0.22127	0.939109	0.966037	0.461003	0.57865	0.751583	0.878607	0.788088	0.0702324	0.235476	0.90652	0.638891	0.401173	0.868651
		PC(P-18:0_HETE)	0.804658	0.8211	0.782025	0.859746	1	0.837045	0.604038	0.718351	0.637908	0.647562	0.722017	0.796846	0.784245	0.629912	0.601252	0.716074	0.775395	0.801934	0.672696	0.866946	0.828776	0.924242	0.863384	0.799998	0.21362	0.811254	0.838212	0.599136	0.688718	0.800078	0.786163	0.871021	0.0479376	0.287749	0.780297	0.510944	0.62194	0.878121
		PE(P-18:0_22:4(O))	0.934613	0.956341	0.961654	0.975762	0.837045	1	0.403065	0.648026	0.702597	0.448776	0.828341	0.91535	0.937997	0.404473	0.359984	0.906098	0.952619	0.962749	0.478638	0.843438	0.974227	0.772699	0.772938	0.884494	0.249367	0.949375	0.948552	0.362699	0.527242	0.750357	0.871939	0.764614	0.103863	0.188755	0.917299	0.671403	0.361153	0.859269
		PE(P-18:0_20:4(3O))	0.371978	0.3861	0.328305	0.488346	0.604038	0.403065	1	0.784249	0.293127	0.239051	0.241545	0.33606	0.337768	0.26294	0.233696	0.252986	0.305971	0.368978	0.244997	0.709684	0.391937	0.766253	0.417246	0.424986	0.1383	0.357848	0.44341	0.980754	0.915228	0.384666	0.360599	0.409235	0.0249222	0.435282	0.348149	0.120541	0.237909	0.400125
		PE(P-18:0_DiEHEDA)	0.629201	0.572206	0.589307	0.650932	0.718351	0.648026	0.784249	1	0.307748	0.300075	0.371398	0.484052	0.510892	0.308129	0.241204	0.458013	0.515604	0.547785	0.330283	0.76635	0.560819	0.798612	0.464929	0.536483	0.199827	0.51521	0.571063	0.755389	0.93799	0.439957	0.456274	0.490543	0.0371389	0.241887	0.464615	0.131669	0.252654	0.52381
		PE(18:1_HDoHE)	0.794619	0.790715	0.720046	0.743857	0.637908	0.702597	0.293127	0.307748	1	0.340258	0.748457	0.858304	0.786299	0.344618	0.312654	0.71913	0.757346	0.764587	0.390344	0.654338	0.774957	0.564145	0.729128	0.843932	0.189255	0.756225	0.693909	0.26998	0.28883	0.653969	0.835143	0.661133	0.0364759	0.268092	0.805379	0.624741	0.349571	0.697924
		PC(18:2_HETE)	0.396018	0.410369	0.411108	0.446924	0.647562	0.448776	0.239051	0.300075	0.340258	1	0.383919	0.394112	0.406058	0.934891	0.945311	0.349701	0.404839	0.408936	0.924326	0.386082	0.442232	0.5281	0.784342	0.38775	0.131826	0.409053	0.43137	0.21957	0.291133	0.775285	0.388079	0.827505	-0.0467505	0.0911411	0.420394	0.25768	0.929735	0.746315
		PC(16:0_HDoHE)	0.852065	0.861691	0.821758	0.836724	0.722017	0.828341	0.241545	0.371398	0.748457	0.383919	1	0.905585	0.860621	0.372296	0.341174	0.876495	0.862562	0.855223	0.373802	0.78087	0.872061	0.616961	0.728899	0.897924	0.206513	0.864844	0.829368	0.226663	0.309491	0.692767	0.935072	0.685572	0.112113	0.164823	0.871955	0.759307	0.357186	0.743458
		PE(18:0_HDoHE)	0.959319	0.968297	0.94086	0.911619	0.796846	0.91535	0.33606	0.484052	0.858304	0.394112	0.905585	1	0.960435	0.374675	0.332661	0.915639	0.962138	0.939315	0.420575	0.818822	0.939108	0.723731	0.785541	0.967924	0.230695	0.963606	0.908081	0.307484	0.404817	0.745599	0.956821	0.75631	0.113875	0.238065	0.950161	0.754106	0.345127	0.822017
		PE(18:1_22:5(O))	0.940761	0.968211	0.967451	0.922521	0.784245	0.937997	0.337768	0.510892	0.786299	0.406058	0.860621	0.960435	1	0.366857	0.326597	0.926622	0.989837	0.961946	0.415188	0.812837	0.957291	0.712149	0.780112	0.934509	0.192302	0.972717	0.912655	0.299704	0.416762	0.784855	0.916975	0.769954	0.0942953	0.182154	0.9761	0.713217	0.324015	0.838048
		PE(20:1_12-HETE)	0.360381	0.370638	0.358488	0.41705	0.629912	0.404473	0.26294	0.308129	0.344618	0.934891	0.372296	0.374675	0.366857	1	0.950198	0.278225	0.368024	0.371586	0.884331	0.3988	0.414083	0.507645	0.753439	0.361055	0.146053	0.369698	0.412201	0.266038	0.315817	0.728224	0.353637	0.801991	-0.0417044	0.100862	0.377075	0.21316	0.90727	0.709833
		PC(18:1_12-HETE)	0.309082	0.339799	0.314826	0.38789	0.601252	0.359984	0.233696	0.241204	0.312654	0.945311	0.341174	0.332661	0.326597	0.950198	1	0.284768	0.320528	0.337279	0.952414	0.330348	0.371958	0.48843	0.73154	0.319352	0.0862553	0.342171	0.382784	0.238069	0.25903	0.668638	0.323494	0.784169	-0.0731898	0.0759533	0.340457	0.199794	0.959621	0.706349
		PC(16:0_22:5(O))	0.890512	0.927202	0.922939	0.896614	0.716074	0.906098	0.252986	0.458013	0.71913	0.349701	0.876495	0.915639	0.926622	0.278225	0.284768	1	0.928861	0.928784	0.383994	0.756085	0.923181	0.629342	0.708437	0.886585	0.190071	0.935711	0.894034	0.214459	0.348197	0.659848	0.886247	0.692121	0.09295	0.130932	0.91057	0.669453	0.314671	0.756355
		PE(18:0_22:5(O))	0.953373	0.975194	0.985971	0.921223	0.775395	0.952619	0.305971	0.515604	0.757346	0.404839	0.862562	0.962138	0.989837	0.368024	0.320528	0.928861	1	0.948897	0.419742	0.799081	0.952444	0.701247	0.760324	0.934873	0.205694	0.980255	0.909139	0.265244	0.401064	0.760768	0.910983	0.748509	0.097081	0.150421	0.967022	0.726337	0.316357	0.8309
		PE(18:1_22:4(O))	0.911054	0.946504	0.932935	0.958282	0.801934	0.962749	0.368978	0.547785	0.764587	0.408936	0.855223	0.939315	0.961946	0.371586	0.337279	0.928784	0.948897	1	0.423314	0.83737	0.982403	0.72622	0.789465	0.887144	0.238316	0.949226	0.963752	0.338594	0.45761	0.764277	0.902537	0.779289	0.131357	0.235016	0.943345	0.700311	0.335254	0.849092
		PC(18:0_12-HETE)	0.43136	0.453064	0.434579	0.49427	0.672696	0.478638	0.244997	0.330283	0.390344	0.924326	0.373802	0.420575	0.415188	0.884331	0.952414	0.383994	0.419742	0.423314	1	0.375227	0.463807	0.575537	0.77432	0.403085	0.115563	0.442561	0.464354	0.235022	0.308514	0.683429	0.385367	0.81606	-0.0813621	0.0623119	0.41516	0.253599	0.942466	0.785092
		PE(18:0_20:4(3O))	0.818181	0.812241	0.789008	0.864154	0.866946	0.843438	0.709684	0.76635	0.654338	0.386082	0.78087	0.818822	0.812837	0.3988	0.330348	0.756085	0.799081	0.83737	0.375227	1	0.846441	0.856435	0.737499	0.830466	0.322501	0.808468	0.842865	0.68351	0.749125	0.727602	0.820338	0.72046	0.161062	0.388163	0.810203	0.552181	0.327914	0.765861
		PE(16:0_22:4(O))	0.910547	0.958663	0.932944	0.971726	0.828776	0.974227	0.391937	0.560819	0.774957	0.442232	0.872061	0.939108	0.957291	0.414083	0.371958	0.923181	0.952444	0.982403	0.463807	0.846441	1	0.757548	0.810857	0.901549	0.234265	0.960055	0.967703	0.36068	0.476678	0.770518	0.917722	0.789915	0.101052	0.223108	0.958461	0.721307	0.375672	0.865277
		PE(P-16:0_HETE)	0.755418	0.774986	0.719842	0.812479	0.924242	0.772699	0.766253	0.798612	0.564145	0.5281	0.616961	0.723731	0.712149	0.507645	0.48843	0.629342	0.701247	0.72622	0.575537	0.856435	0.757548	1	0.762094	0.762628	0.181859	0.752035	0.774168	0.75574	0.805815	0.6813	0.729539	0.751455	0.0225906	0.308237	0.708576	0.441464	0.503895	0.780681
		PE(16:0_HETE)	0.743493	0.777675	0.735642	0.79847	0.863384	0.772938	0.417246	0.464929	0.729128	0.784342	0.728899	0.785541	0.780112	0.753439	0.73154	0.708437	0.760324	0.789465	0.77432	0.737499	0.810857	0.762094	1	0.774201	0.264847	0.782486	0.795592	0.42286	0.474502	0.92254	0.784889	0.975011	0.0565177	0.271241	0.808259	0.583413	0.7551	0.952173
		PE(P-16:0_HDoHE)	0.95639	0.957954	0.923693	0.895889	0.799998	0.884494	0.424986	0.536483	0.843932	0.38775	0.897924	0.967924	0.934509	0.361055	0.319352	0.886585	0.934873	0.887144	0.403085	0.830466	0.901549	0.762628	0.774201	1	0.185337	0.941853	0.855153	0.399435	0.486365	0.737087	0.963924	0.726214	0.050098	0.221907	0.937594	0.708035	0.356863	0.782136
		PE(P-18:0_20:5(O))	0.221557	0.191648	0.211601	0.22127	0.21362	0.249367	0.1383	0.199827	0.189255	0.131826	0.206513	0.230695	0.192302	0.146053	0.0862553	0.190071	0.205694	0.238316	0.115563	0.322501	0.234265	0.181859	0.264847	0.185337	1	0.196803	0.2388	0.122781	0.151471	0.246555	0.201243	0.24268	0.789611	0.566269	0.198025	0.328982	0.082713	0.26576
		PE(P-16:0_22:5(O))	0.934839	0.98824	0.968258	0.939109	0.811254	0.949375	0.357848	0.51521	0.756225	0.409053	0.864844	0.963606	0.972717	0.369698	0.342171	0.935711	0.980255	0.949226	0.442561	0.808468	0.960055	0.752035	0.782486	0.941853	0.196803	1	0.94396	0.329011	0.429123	0.745901	0.927592	0.763348	0.0861909	0.190954	0.966121	0.747196	0.351249	0.840614
		PE(P-16:0_22:4(O))	0.860651	0.928061	0.890922	0.966037	0.838212	0.948552	0.44341	0.571063	0.693909	0.43137	0.829368	0.908081	0.912655	0.412201	0.382784	0.894034	0.909139	0.963752	0.464354	0.842865	0.967703	0.774168	0.795592	0.855153	0.2388	0.94396	1	0.426336	0.514013	0.749964	0.868086	0.796268	0.126505	0.275484	0.908229	0.6985	0.380097	0.863343
		PE(P-16:0_20:4(3O))	0.330548	0.35182	0.280341	0.461003	0.599136	0.362699	0.980754	0.755389	0.26998	0.21957	0.226663	0.307484	0.299704	0.266038	0.238069	0.214459	0.265244	0.338594	0.235022	0.68351	0.36068	0.75574	0.42286	0.399435	0.122781	0.329011	0.426336	1	0.911543	0.361643	0.347413	0.41068	0.00592468	0.428449	0.317561	0.108997	0.250211	0.386519
		PE(P-16:0_DiEHEDA)	0.510412	0.476026	0.453038	0.57865	0.688718	0.527242	0.915228	0.93799	0.28883	0.291133	0.309491	0.404817	0.416762	0.315817	0.25903	0.348197	0.401064	0.45761	0.308514	0.749125	0.476678	0.805815	0.474502	0.486365	0.151471	0.429123	0.514013	0.911543	1	0.427259	0.413847	0.480444	-0.00290922	0.334049	0.398007	0.103065	0.285023	0.476877
		PE(18:2_HETE)	0.712678	0.731635	0.72984	0.751583	0.800078	0.750357	0.384666	0.439957	0.653969	0.775285	0.692767	0.745599	0.784855	0.728224	0.668638	0.659848	0.760768	0.764277	0.683429	0.727602	0.770518	0.6813	0.92254	0.737087	0.246555	0.745901	0.749964	0.361643	0.427259	1	0.722425	0.934548	0.0653423	0.27736	0.796655	0.551643	0.651807	0.910259
		PE(16:0_HDoHE)	0.911573	0.932222	0.880277	0.878607	0.786163	0.871939	0.360599	0.456274	0.835143	0.388079	0.935072	0.956821	0.916975	0.353637	0.323494	0.886247	0.910983	0.902537	0.385367	0.820338	0.917722	0.729539	0.784889	0.963924	0.201243	0.927592	0.868086	0.347413	0.413847	0.722425	1	0.723165	0.0878399	0.233264	0.945395	0.777369	0.356276	0.77892
		PE(18:1_12-HETE)	0.720344	0.755231	0.728824	0.788088	0.871021	0.764614	0.409235	0.490543	0.661133	0.827505	0.685572	0.75631	0.769954	0.801991	0.784169	0.692121	0.748509	0.779289	0.81606	0.72046	0.789915	0.751455	0.975011	0.726214	0.24268	0.763348	0.796268	0.41068	0.480444	0.934548	0.723165	1	0.0527282	0.247002	0.773394	0.519772	0.783423	0.962769
		PE(18:0_20:5(O))	0.0801648	0.0724941	0.0931385	0.0702324	0.0479376	0.103863	0.0249222	0.0371389	0.0364759	-0.0467505	0.112113	0.113875	0.0942953	-0.0417044	-0.0731898	0.09295	0.097081	0.131357	-0.0813621	0.161062	0.101052	0.0225906	0.0565177	0.050098	0.789611	0.0861909	0.126505	0.00592468	-0.00290922	0.0653423	0.0878399	0.0527282	1	0.42634	0.0872321	0.247522	-0.115148	0.0752885
		PE(P-18:1_20:4(2O))	0.172797	0.178683	0.129981	0.235476	0.287749	0.188755	0.435282	0.241887	0.268092	0.0911411	0.164823	0.238065	0.182154	0.100862	0.0759533	0.130932	0.150421	0.235016	0.0623119	0.388163	0.223108	0.308237	0.271241	0.221907	0.566269	0.190954	0.275484	0.428449	0.334049	0.27736	0.233264	0.247002	0.42634	1	0.211225	0.316071	0.076797	0.231457
		PE(16:0_22:5(O))	0.903503	0.954415	0.931825	0.90652	0.780297	0.917299	0.348149	0.464615	0.805379	0.420394	0.871955	0.950161	0.9761	0.377075	0.340457	0.91057	0.967022	0.943345	0.41516	0.810203	0.958461	0.708576	0.808259	0.937594	0.198025	0.966121	0.908229	0.317561	0.398007	0.796655	0.945395	0.773394	0.0872321	0.211225	1	0.740322	0.344946	0.837042
		PE(P-16:0_22:5(2O))	0.657318	0.720424	0.679665	0.638891	0.510944	0.671403	0.120541	0.131669	0.624741	0.25768	0.759307	0.754106	0.713217	0.21316	0.199794	0.669453	0.726337	0.700311	0.253599	0.552181	0.721307	0.441464	0.583413	0.708035	0.328982	0.747196	0.6985	0.108997	0.103065	0.551643	0.777369	0.519772	0.247522	0.316071	0.740322	1	0.198328	0.603068
		PC(16:0_12-HETE)	0.333704	0.357155	0.319891	0.401173	0.62194	0.361153	0.237909	0.252654	0.349571	0.929735	0.357186	0.345127	0.324015	0.90727	0.959621	0.314671	0.316357	0.335254	0.942466	0.327914	0.375672	0.503895	0.7551	0.356863	0.082713	0.351249	0.380097	0.250211	0.285023	0.651807	0.356276	0.783423	-0.115148	0.076797	0.344946	0.198328	1	0.686176
		PE(18:0_12-HETE)	0.799372	0.833954	0.814195	0.868651	0.878121	0.859269	0.400125	0.52381	0.697924	0.746315	0.743458	0.822017	0.838048	0.709833	0.706349	0.756355	0.8309	0.849092	0.785092	0.765861	0.865277	0.780681	0.952173	0.782136	0.26576	0.840614	0.863343	0.386519	0.476877	0.910259	0.77892	0.962769	0.0752885	0.231457	0.837042	0.603068	0.686176	1

## Sheet: Figure 5
		Stats were only conducted on activated samples
	Figure 5 A
	A/IS
		control	0	0	0	0	0	0	0.00216252	0.000710253	0.00242456	0.00220053	0.00736969	0.00216879	0.00764433	0.00463192	0.00872215	0	0.00653813	0.0296548	0.00204518	0.00316059	0	0	0.00208504	0.0248388	0.00168351	0.0011531	0.019424	0.00552347	0.0025472	0.0163728	0.00142982	0.00254505	0.00102104	0.0185745	0.000605581	0.00785532	0.00501161	0	0.00618114	0.00951464	0.00114172	0	0	0	0.0030074	0	0
		control	0	0	0	0	0	0	0.00208746	0.000832858	0.00251438	0.00197592	0.00650343	0.00182377	0.00698912	0.00411416	0.00601895	0	0.0062534	0.0326988	0.00183851	0.00340176	0	0	0.00156231	0.0244548	0.00225286	0.00134974	0.019547	0.00583196	0.00199917	0.0148542	0.00122859	0.00214624	0.00102055	0.0180388	0.000592298	0.00751094	0.0045776	0	0.00547227	0.00950317	0.000786312	0	0	0	0.00274843	0	0
		control	0	0	0	0	0	0	0.00238701	0.000852856	0.00291166	0.00203968	0.00695736	0.00197623	0.00726155	0.00486853	0.00751486	0	0.00685678	0.0281685	0.00221276	0.00369304	0	0	0.00200249	0.0254895	0.00212454	0.000992213	0.0209532	0.00619047	0.00236175	0.0151338	0.00116236	0.00255401	0.00119479	0.0197544	0.00057166	0.00749677	0.00463516	0	0.00639117	0.00996633	0.00104283	0	0	0	0.00364242	0	0
		thrombin	0.00848363	0.0273787	0.0185006	0.0354825	0.00311069	0.00288168	0.00655655	0.00263154	0.00784708	0.00601696	0.292796	0.136426	0.28011	0.0822559	0.0411545	0.0285875	0.0340874	0.00642016	0.0147408	0.0194851	0.00646539	0.00254874	0.221412	1.1073	0.171916	0.145029	0.971386	0.591869	0.181108	0.920685	0.0945443	0.214622	0.142512	1.13613	0.0573721	0.239492	0.481748	0.14777	0.328239	0.534335	0.0596649	0.0539369	0.158172	0.0843306	0.245748	0.102759	0.0495601
		thrombin	0.0106203	0.0272382	0.0185707	0.0317261	0.0031138	0.00247487	0.00613809	0.00259905	0.00741638	0.00618955	0.294438	0.142781	0.299386	0.092369	0.0364806	0.0226806	0.033424	0.00568685	0.0139837	0.0188734	0.00531833	0.00214864	0.203327	1.09397	0.175218	0.140637	0.933839	0.577303	0.170095	0.859051	0.0967351	0.206687	0.136144	1.10552	0.0376913	0.229725	0.457696	0.147962	0.319314	0.510132	0.0518802	0.0576885	0.155354	0.0822497	0.244258	0.102615	0.0525524
		thrombin	0.0100779	0.0273245	0.0181159	0.0335281	0.00251581	0.00245977	0.00578196	0.00245212	0.00814112	0.00536924	0.253524	0.125688	0.249281	0.0809075	0.0415687	0.0285175	0.0300757	0.00531904	0.0136067	0.0185991	0.00723759	0.00229057	0.1948	1.09315	0.159124	0.134374	0.867252	0.533973	0.160833	0.845765	0.0914646	0.198494	0.13632	1.03024	0.0512822	0.224288	0.451657	0.134704	0.3014	0.490669	0.0606076	0.04688	0.141155	0.0703786	0.217951	0.0899968	0.0459604
		contol + inhibitor	0	0	0	0	0	0	0.00235804	0.000891505	0.00261891	0.00219765	0.00847145	0.00228638	0.00703399	0.00470843	0.00739144	0	0.00688853	0.00152577	0.00227913	0.00360712	0	0	0.00138549	0.0273183	0.00218983	0.00123093	0.0208274	0.00500307	0.00234173	0.0158517	0	0.00268435	0.00121431	0.0181008	0	0.00787337	0.00507858	0	0.00582768	0.00949062	0.00122618	0	0	0	0.00392462	0	0
		contol + inhibitor	0	0	0	0	0	0	0.00209439	0.000655125	0.00285181	0.00227398	0.00728365	0.00220906	0.00802207	0.00416157	0.00610698	0	0.00667139	0.0018846	0.00238074	0.00363006	0	0	0.00172995	0.0294177	0.00197334	0.00101117	0.0212758	0.00583834	0.00194416	0.0144011	0	0.00226314	0.000868361	0.0185773	0	0.00688952	0.00471079	0	0.00555253	0.00971458	0.00106654	0	0	0	0.0036667	0	0
		contol + inhibitor	0	0	0	0	0	0	0.00195887	0.00070351	0.00263187	0.00198403	0.00695149	0.00163375	0.00628244	0.0040991	0.0090974	0	0.00637612	0.00206494	0.0019087	0.00327342	0	0	0.00133856	0.0280732	0.00171519	0.00101827	0.0200357	0.00481986	0.00203388	0.013497	0	0.00186166	0.000851661	0.0174912	0	0.00694558	0.00435061	0	0.00522192	0.00865452	0.00159315	0	0	0	0.00316716	0	0
		thrombin + inhibitor	0.0101554	0.0273087	0.0220261	0.0316581	0.00274344	0.0025551	0.00591337	0.00257482	0.00878782	0.00603745	0.275756	0.129203	0.258571	0.0797101	0.0339773	0.024599	0.0292015	0.00538379	0.0133588	0.0159021	0.00441736	0.00217042	0.177529	1.36269	0.146548	0.123955	0.759013	0.506896	0.15295	0.772828	0.0950606	0.186468	0.130589	0.959051	0.0404485	0.208309	0.423198	0.129358	0.240111	0.397809	0.0483535	0.0513253	0.147807	0.0757145	0.226146	0.101963	0.0498591
		thrombin + inhibitor	0.0112248	0.028744	0.0200966	0.0280222	0.00239351	0.00236468	0.00623462	0.00283634	0.00855663	0.00556046	0.265421	0.128123	0.245662	0.0768372	0.0328125	0.0175156	0.0282064	0.0049538	0.0137152	0.0169442	0.0036607	0.0017561	0.180731	1.33795	0.147532	0.119674	0.774873	0.521355	0.155913	0.761339	0.0931373	0.186121	0.125123	0.942235	0.038966	0.201158	0.416739	0.12771	0.226553	0.359074	0.0414644	0.0516338	0.137312	0.0731015	0.225006	0.0947611	0.04807
		thrombin + inhibitor	0.0125603	0.0307666	0.0221644	0.0317685	0.00248202	0.00248393	0.00631804	0.00247238	0.00883621	0.00559503	0.255689	0.128235	0.255923	0.0769031	0.0332829	0.0151967	0.0277707	0.00559288	0.0131406	0.0179594	0.0036559	0.00172233	0.180323	1.46445	0.150082	0.12408	0.78053	0.509966	0.156387	0.766147	0.0927596	0.18284	0.121075	0.987244	0.0332651	0.210463	0.430194	0.129497	0.265726	0.403129	0.0427667	0.0489514	0.139557	0.0742999	0.231084	0.0960773	0.0490489
	Figure 5C
		aspirin	PC 36:4-d31 / PC 28:0(IS)
	vector	-	0.148769
		-	0.1514
		-	0.154775
		+	0.148969
		+	0.157677
		+	0.157448
	LPLAT12	-	0.449808
		+	0.506317
		+	0.441369
[truncated: 18 more columns]

## Sheet: Figure 6
	Red = 50% LOQ value, since lipid is below LOQ and not detected. These are used for statistical purposes only
	Where more than 70% were zeros in activated samples, lipids were removed from the dataset
		Figure 6A
		15-HETE-PL	12-HETE-PL	11-HETE-PL	8-HETE-PL	5-HETE-PL		15-HETE-PL	12-HETE-PL	11-HETE-PL	8-HETE-PL	5-HETE-PL		15-HETE-PL	12-HETE-PL	11-HETE-PL	8-HETE-PL	5-HETE-PL
	Carotid	0.0754564	0.0109136	0.00326964	0.000937496	0.0273243	Limb	0.146601	0.366844	0.098729	0.0553806	0.0306856	STEMI	0.196771	0.421359	0.118025	0.0253874	0.0486185
	Carotid	0.0398094	0.0759864	0.0178608	0.0120613	0.0108957	Limb	0.0765638	0.0803929	0.0711929	0.058919	0.0654948	STEMI	0.163397	0.339691	0.146181	0.0454797	0.0252612
	Carotid	0.140849	0.0142164	0.0188383	0.00130448	0.019646	Limb	0.0418706	0.0573633	0.0215095	0.0156102	0.034245	STEMI	0.488536	0.898813	0.19726	0.165503	0.132291
	Carotid	0.023785	0.0120275	0.00634714	0.000937496	0.00465323	Limb	0.353702	0.722824	0.161108	0.082651	0.0906135	STEMI	0.195438	0.434471	0.02674	0.0303021	0.0416258
	Carotid	0.0135008	0.0127579	0.0142905	0.00228051	0.041896	Limb	0.428908	1.10336	0.217596	0.18172	0.149858	STEMI	0.44366	1.81897	0.129992	0.094565	0.100608
	Carotid	0.107013	0.0117009	0.0171927	0.0010785	0.0198717	Limb	0.0716789	0.0404551	0.0325479	0.0155515	0.0226804	STEMI	0.0434695	0.129919	0.00617345	0.000937496	0.00473036
	Carotid	0.0152779	0.0147495	0.0145175	0.00282724	0.0502003
	Carotid	0.0171163	0.0123193	0.00726272	0.00144047	0.0189925
													Red = 50% LOQ
		Figure 6B											Figure 6C
		STEMI	15-HETE	12-HETE	11-HETE	8-HETE	5-HETE
		S	57901.7	888810	126832	31336.9	14579.7						Sample Name	PE P-16:0_15-HETE	PE P-18:1_15-HETE	PE P-18:0_15-HETE	PE 18:0_15-HETE	PC 16:0_15-HETE	PE P-16:0_12-HETE	PE P-18:1_12-HETE	PE P-18:0_12-HETE	PE 18:0_12-HETE	PC 16:0_12-HETE	PE P-16:0_11-HETE	PE P-18:1_11-HETE	PE P-18:0_11-HETE	PE 18:0_11-HETE	PE P-16:0_8-HETE	PE P-18:1_8-HETE	PE P-18:0_8-HETE	PE 18:0_8-HETE	PE P-16:0_5-HETE	PE P-18:1_5-HETE	PE P-18:0_5-HETE	PE 18:0_5-HETE	PC 16:0_5-HETE
		R	45286.3	61296.4	115736	46413.9	10495.1						Carotid1	0.0208693	0.0158317	0.0254067	0.00833011	0.00501859	0.000470185	0.000470185	0.000470185	0.000470185	0.00903291	0.000627168	0.00045141	0.00196461	0.00022646	0.000234374	0.000234374	0.000234374	0.000234374	0.00611249	0.00724171	0.00528896	0.00564982	0.00303131	Carotid
		Limb	15-HETE	12-HETE	11-HETE	8-HETE	5-HETE						Carotid2	0.00715045	0.00218099	0.0174082	0.00805115	0.00501859	0.017962	0.00309252	0.0319905	0.0139085	0.00903291	0.00531581	0.00110846	0.01121	0.00022646	0.00306116	0.0005603	0.00820551	0.000234374	0.00340182	0.000293062	0.00387646	0.000293062	0.00303131	Carotid
		S	12821.4	262226	14143.1	5616.08	3243.44						Carotid3	0.0279363	0.0271625	0.0376915	0.00634587	0.0417129	0.000772197	0.000470185	0.00117172	0.00276937	0.00903291	0.00382021	0.00300581	0.00830828	0.00370399	0.000601358	0.000234374	0.000234374	0.000234374	0.00396294	0.00583656	0.0049237	0.00189149	0.00303131	Carotid
		R	6806.14	15017.5	39145.1	16263.6	2886.87						Carotid4	0.00458535	0.00276088	0.00964246	0.00177769	0.00501859	0.000532818	0.000470185	0.000709226	0.00128232	0.00903291	0.0017701	0.000715439	0.00363514	0.00022646	0.000234374	0.000234374	0.000234374	0.000234374	0.000293062	0.000293062	0.00074273	0.000293062	0.00303131	Carotid
		Carotid	15-HETE	12-HETE	11-HETE	8-HETE	5-HETE						Carotid5	0.00177769	0.00177769	0.00314913	0.00177769	0.00501859	0.000874895	0.000470185	0.00190975	0.000470185	0.00903291	0.000629246	0.000712089	0.00733933	0.00560978	0.000564226	0.000234374	0.000234374	0.00124753	0.011413	0.00414528	0.00867529	0.0146312	0.00303131	Carotid
		S	54872.4	94816.9	209254	41520.1	4361.54						Carotid6	0.0239983	0.0292325	0.0192923	0.00516048	0.0293295	0.000848305	0.000470185	0.000879333	0.000470185	0.00903291	0.00508695	0.00496685	0.00512385	0.00201506	0.000310559	0.00029919	0.000234374	0.000234374	0.00772704	0.00647414	0.00234611	0.000293062	0.00303131	Carotid
		R	42537.9	66914.2	193868	42191.1	2959.94						Carotid7	0.00306591	0.00177769	0.003638	0.00177769	0.00501859	0.0015754	0.000470185	0.00211632	0.00155473	0.00903291	0.000877785	0.0021132	0.00897667	0.00254988	0.000289368	0.000270824	0.00203267	0.000234374	0.0145873	0.00643391	0.0107597	0.015388	0.00303131	Carotid
													Carotid8	0.00205083	0.00177769	0.00526397	0.00300522	0.00501859	0.000832095	0.000470185	0.00151391	0.000470185	0.00903291	0.00122232	0.000483062	0.00533087	0.00022646	0.00073735	0.000234374	0.000234374	0.000234374	0.00471968	0.000700122	0.0070734	0.00346803	0.00303131	Carotid
													Limb1	0.0324845	0.00910048	0.0784415	0.0215556	0.00501859	0.0745325	0.0195131	0.153556	0.11021	0.00903291	0.0311866	0.00980171	0.0472396	0.0105011	0.0115971	0.000234374	0.0184488	0.0251003	0.00728471	0.00346691	0.0111831	0.00571951	0.00303131	Limb
													Limb2	0.00745868	0.00189368	0.057482	0.00471087	0.00501859	0.000470185	0.00134067	0.0658627	0.00368635	0.00903291	0.0077537	0.00289626	0.0559148	0.00462812	0.00527216	0.000234374	0.0434518	0.00996063	0.00868516	0.00483225	0.0301958	0.00621325	0.0155684	Limb
													Limb3	0.0036108	0.00177769	0.0253243	0.00613921	0.00501859	0.00573206	0.00344039	0.030178	0.00897999	0.00903291	0.00209492	0.00113588	0.0137321	0.00454654	0.000234374	0.000234374	0.00870948	0.00643194	0.00286227	0.00186717	0.0095349	0.0039868	0.0159938	Limb
													Limb4	0.0295859	0.0166823	0.13756	0.0637265	0.106147	0.0698044	0.0267424	0.221901	0.395344	0.00903291	0.0348675	0.0172186	0.080388	0.0286343	0.0104002	0.000234374	0.0149073	0.0571092	0.0219874	0.0102178	0.03516	0.0202169	0.00303131	Limb
													Limb5	0.0368988	0.00925838	0.246386	0.0349971	0.101368	0.0851806	0.0308184	0.700088	0.278239	0.00903291	0.0328796	0.00786606	0.152949	0.0239016	0.0189221	0.000234374	0.102759	0.0598046	0.0193815	0.00747586	0.0960993	0.0238696	0.00303131	Limb
													Limb6	0.00591068	0.00270111	0.0340097	0.00770609	0.0213514	0.0047797	0.000470185	0.0257021	0.000470185	0.00903291	0.0071934	0.00117336	0.0211131	0.00306812	0.00170224	0.000234374	0.00732278	0.00629206	0.00427279	0.0016472	0.0101225	0.00360661	0.00303131	Limb
													STEMI1	0.0481887	0.0296486	0.0299104	0.0474473	0.0415758	0.0376975	0.00771229	0.0436453	0.128114	0.204189	0.0480415	0.0207533	0.0313906	0.0178391	0.00818615	0.00270936	0.0062599	0.00823195	0.0189282	0.000293062	0.0165551	0.00981087	0.00303131	STEMI
													STEMI2	0.0358677	0.0318883	0.0468561	0.0437665	0.00501859	0.0231008	0.025838	0.0520727	0.149388	0.0892917	0.0420121	0.0338464	0.046934	0.0233889	0.00626241	0.00154286	0.000234374	0.03744	0.0100665	0.00214091	0.00972941	0.000293062	0.00303131	STEMI
													STEMI3	0.0734149	0.0173344	0.176124	0.115998	0.105664	0.0743998	0.0188447	0.220534	0.431763	0.153272	0.0353409	0.0100883	0.116119	0.0357124	0.0159597	0.00157621	0.0254934	0.122474	0.0281974	0.00674211	0.0516982	0.0426219	0.00303131	STEMI
													STEMI4	0.0260142	0.0126504	0.0466146	0.0422755	0.0678838	0.0116706	0.00322748	0.0130139	0.117921	0.288638	0.00816371	0.00303863	0.0153112	0.00022646	0.00265159	0.00187987	0.000234374	0.0255363	0.000293062	0.00302017	0.00893151	0.0263497	0.00303131	STEMI
													STEMI5	0.0557463	0.0137931	0.104523	0.132008	0.137589	0.0952265	0.0357005	0.123986	0.643318	0.92074	0.0345157	0.00810785	0.0434621	0.0439059	0.0129932	0.00379314	0.000234374	0.0775443	0.0250777	0.0027113	0.0367178	0.0330699	0.00303131	STEMI
													STEMI6	0.00783949	0.0102349	0.0107016	0.00967497	0.00501859	0.0019349	0.000470185	0.0134072	0.0307829	0.083324	0.00022646	0.00022646	0.00549407	0.00022646	0.000234374	0.000234374	0.000234374	0.000234374	0.000293062	0.000293062	0.000819857	0.000293062	0.00303131	STEMI

## Sheet: Suppl Fig 2
	Red = 50% LOQ value, since lipid is below LOQ and not detected. These are used for statistical purposes only
	Where more than 70% were zeros in activated samples, lipids were removed from the dataset
	Stats were only conducted on activated samples
	Suppl Figure 2A										Suppl Figure 2C										Suppl Fig 2F										Suppl Fig 1I
	HC	RF	CAD	ACS	HC	RF	CAD	ACS			HC	RF	CAD	ACS	HC	RF	CAD	ACS			HC	RF	CAD	ACS	HC	RF	CAD	ACS			HC	RF	CAD	ACS	HC	RF	CAD	ACS
	0.000498045	0.000498045	0.000498045	0.000498045	0.435681	1.23187	0.62753	3.86468			0.000336754	0.000336754	0.000336754	0.000336754	0.791865	3.41519	1.30498	3.522			0.000126295	0.000126295	0.000126295	0.000126295	1.47676	0.000126295	2.65719	0.343536			0.00176617	0.00176617	0.00176617	0.00176617	3.79928	0.00176617	3.81695	0.00176617
	0.000498045	0.000498045	0.000498045	0.000498045	0.325191	0.000498045	0.957163	2.71884			0.000336754	0.000336754	0.000336754	0.000336754	1.49264	1.80636	2.71367	7.48705			0.000126295	0.000126295	0.000126295	0.000126295	1.54368	0.000126295	0.18224	0.653517			0.00176617	0.00176617	0.00176617	0.00176617	0.00176617	0.00176617	0.00176617	0.00176617
	0.000498045	0.000498045	0.000498045	0.000498045	2.05175	0.883352	0.914898	2.05172			0.000336754	0.000336754	0.000336754	0.000336754	4.17559	2.83813	2.27081	2.45489			0.000126295	0.0666927	0.000126295	0.000126295	4.42323	2.85513	0.19541	0.749034			0.00176617	0.00176617	0.00176617	0.00176617	3.92469	6.12367	0.00176617	0.00176617
	0.000498045	0.000498045	0.000498045	0.000498045	1.80617	0.578883	0.637586	1.73006			0.000336754	0.000336754	0.000336754	0.000336754	3.99322	3.16159	1.39827	4.26023			0.000126295	0.000126295	0.000126295	0.000126295	3.94663	0.000126295	0.187912	0.315853			0.00176617	0.00176617	0.00176617	0.00176617	4.54782	0.00176617	0.00176617	0.00176617
	0.000498045	0.384986	0.000498045	0.000498045	1.23302	6.79328	0.878703	2.63043			0.000336754	0.179491	0.000336754	0.000336754	4.02239	3.89002	3.02777	5.45574			0.000126295	0.142365	0.000126295	0.000126295	5.00982	3.69378	0.218174	0.597097			0.00176617	2.72321	0.00176617	0.00176617	4.43685	2.65873	0.00176617	1.71392
	0.000498045	0.000498045	0.000498045	0.000498045	1.17926	2.48487	0.18578	6.05493			0.000336754	0.000336754	0.000336754	0.000336754	3.35068	4.80595	2.10287	5.13045			0.000126295	0.000126295	0.000126295	0.000126295	2.39708	4.96442	0.338177	0.414691			0.00176617	0.00176617	0.00176617	0.00176617	4.90562	9.65227	0.00176617	0.00176617
	0.000498045	0.000498045	0.000498045	0.000498045	2.12187	1.4186	3.97699	2.07782			0.000336754	0.000336754	0.000336754	0.000336754	4.72129	4.74453	11.7142	7.4649			0.000126295	0.000126295	0.000126295	0.000126295	4.38147	0.373728	0.468329	0.386961			0.00176617	0.00176617	0.00176617	0.00176617	2.69663	0.00176617	0.00176617	0.00176617
	0.000498045	0.000498045	0.000498045	0.000498045	0.668809	0.992735	7.34784	2.42377			0.000336754	0.000336754	0.10375	0.000336754	4.37647	4.15237	5.88098	6.45192			0.000126295	0.000126295	0.140555	0.000126295	0.000126295	0.341141	6.39029	0.590431			0.00176617	0.00176617	0.00176617	0.00176617	0.00176617	0.00176617	7.43374	0.00176617
	0.000498045	0.000498045	0.000498045	0.147955	1.35246	2.0532	1.88577	0.817712			0.000336754	0.000336754	0.000336754	0.000336754	2.39502	5.13201	1.1224	1.85433			0.000126295	0.000126295	0.000126295	0.0671107	2.40729	0.581839	2.09675	0.268461			0.00176617	0.00176617	0.00176617	0.00176617	4.91906	0.00176617	5.67571	0.00176617
	0.000498045	0.000498045	0.000498045	0.000498045	0.523176	8.23212	1.24549	0.536681			0.000336754	0.000336754	0.000336754	0.000336754	1.54884	4.37625	2.69977	1.35853			0.000126295	0.000126295	0.000126295	0.000126295	1.16795	0.44586	3.48945	0.196118			0.00176617	0.00176617	0.00176617	0.00176617	3.91293	1.25101	5.26369	0.00176617
	0.000498045	0.000498045	0.000498045	0.000498045	1.37183	2.73001	1.24636	0.457309			0.000336754	0.000336754	0.000336754	0.000336754	2.73879	4.17759	3.57499	0.92859			0.000126295	0.000126295	0.000126295	0.000126295	3.62652	0.484452	0.474471	0.000126295			0.00176617	0.00176617	0.00176617	0.00176617	6.87378	0.00176617	0.00176617	0.00176617
	0.000498045	0.115685	0.000498045	0.000498045	1.78002	1.44511	0.89463	2.4717			0.000336754	0.218869	0.000336754	0.000336754	3.53396	2.95633	3.03737	3.59337			0.000126295	0.214213	0.000126295	0.000126295	4.35943	4.13049	0.000126295	0.339875			0.00176617	3.3268	0.00176617	0.00176617	5.79486	6.25995	0.00176617	0.00176617
	0.000498045	0.000498045	0.000498045	0.000498045	1.03108	1.02704	0.249394	0.898854			0.000336754	0.000336754	0.000336754	0.000336754	1.82361	3.88304	3.05955	7.0678			0.000126295	0.000126295	0.000126295	0.000126295	2.62404	0.250952	0.135463	0.187194			0.00176617	0.00176617	0.00176617	0.00176617	5.03544	0.00176617	0.00176617	0.00176617
	0.258279	0.000498045	0.000498045	0.000498045	0.838214	1.14465	0.683179	3.01931			0.000336754	0.000336754	0.000336754	0.000336754	2.31388	2.37993	4.28667	6.98177			0.185819	0.000126295	0.000126295	0.000126295	1.99013	0.298869	0.312946	2.10699			0.00176617	0.00176617	0.00176617	0.00176617	4.49511	0.00176617	0.00176617	2.35605
	0.000498045	0.000498045	0.000498045	0.000498045	1.28472	1.28337	1.30241	6.59283			0.000336754	0.000336754	0.000336754	0.000336754	1.9871	3.84068	7.44092	5.4761			0.000126295	0.000126295	0.000126295	0.000126295	1.92161	0.256859	0.269208	0.516781			0.00176617	0.00176617	0.00176617	0.00176617	4.59239	0.00176617	0.00176617	0.00176617
	0.000498045	0.000498045	0.000498045	0.000498045	1.06763	2.21399	1.09634	1.30104			0.000336754	0.000336754	0.000336754	0.000336754	1.76602	7.84517	5.11925	3.78562			0.000126295	0.000126295	0.000126295	0.000126295	1.88273	0.718869	0.228411	0.337421			0.00176617	0.00176617	0.00176617	0.00176617	3.54933	0.00176617	0.00176617	1.05453
	0.000498045	0.000498045	0.000498045	0.000498045	2.85589	1.11299	0.405885	2.96139			0.000336754	0.000336754	0.000336754	0.000336754	6.10613	5.07055	1.33434	5.33213			0.000126295	0.000126295	0.000126295	0.000126295	6.81456	0.334882	0.000126295	0.486274			0.00176617	0.00176617	0.00176617	0.00176617	11.3489	0.00176617	0.00176617	0.00176617
	0.000498045	0.000498045	0.000498045	0.000498045	1.54862	0.627172	5.16118	0.363949			0.000336754	0.000336754	0.000336754	0.000336754	4.03868	2.63886	5.14425	3.27357			0.000126295	0.000126295	0.000126295	0.000126295	3.11705	0.274588	4.55463	0.288338			0.00176617	0.00176617	0.00176617	0.00176617	3.71592	0.00176617	7.45132	0.00176617
	0.000498045	0.000498045	0.000498045	0.000498045	0.620036	0.894634	1.06573	0.849953			0.000336754	0.000336754	0.000336754	0.000336754	2.08984	3.21084	3.15665	1.21796			0.000126295	0.000126295	0.000126295	0.000126295	2.73956	2.88271	0.342533	0.000126295			0.00176617	0.00176617	0.00176617	0.00176617	4.95425	4.91514	0.00176617	0.00176617
	0.000498045	0.000498045		0.000498045	1.14675	1.84757		1.79134			0.000336754	0.000336754		0.000336754	2.44845	4.19048		6.9481			0.000126295	0.000126295		0.000126295	3.40378	1.18739		0.560682			0.00176617	0.00176617		0.00176617	5.59865	1.13356		0.00176617
	0.000498045	0.000498045		0.000498045	1.75814	1.1713		0.377281			0.000336754	0.000336754		0.000336754	4.56437	3.10893		1.40867			0.000126295	0.000126295		0.000126295	1.31857	0.382799		0.000126295			0.00176617	0.00176617		0.00176617	2.46204	0.00176617		0.00176617
	0.000498045	0.000498045		0.000498045	2.416	0.279495		1.36713			0.000336754	0.000336754		0.000336754	3.92885	1.45056		3.94541			0.000126295	0.000126295		0.000126295	4.79869	0.174614		0.263836			0.00176617	0.00176617		0.00176617	6.08127	0.00176617		0.00176617
	0.000498045	0.000498045		0.000498045	1.62559	0.644124		0.484972			0.000336754	0.000336754		0.000336754	3.10266	2.08491		2.15623			0.000126295	0.000126295		0.000126295	1.79998	0.000126295		0.000126295			0.00176617	0.00176617		0.00176617	4.60283	0.00176617		0.00176617
	0.000498045			0.000498045	0.862263			0.490258			0.000336754			0.000336754	2.81302			2.92202			0.000126295			0.000126295	3.38768			0.000126295			0.00176617			0.00176617	4.48621			0.00176617
											Suppl Figure 2D										Suppl Fig 2G										Suppl Fig 1J
	Suppl Figure 2B										HC	RF	CAD	ACS	HC	RF	CAD	ACS			HC	RF	CAD	ACS	HC	RF	CAD	ACS			HC	RF	CAD	ACS	HC	RF	CAD	ACS
	HC	RF	CAD	ACS	HC	RF	CAD	ACS			0.000336754	0.000336754	0.000336754	0.000336754	0.990425	3.47498	1.36181	4.07967			0.000126295	0.000126295	0.000126295	0.000126295	1.13482	0.000126295	2.41085	0.183002			0.00176617	0.00176617	0.00176617	0.00176617	2.41166	0.00176617	2.9948	0.00176617
	0.000336754	0.000336754	0.000336754	0.000336754	0.439491	1.98485	0.707703	1.94287			0.000336754	0.000336754	0.000336754	0.000336754	1.36835	1.99521	2.41317	6.55237			0.000126295	0.000126295	0.000126295	0.000126295	0.671407	0.000126295	0.123482	0.330632			0.00176617	0.00176617	0.00176617	0.00176617	1.1904	0.00176617	0.00176617	0.00176617
	0.000336754	0.000336754	0.000336754	0.000336754	0.000336754	0.50805	1.04191	3.26304			0.000336754	0.000336754	0.000336754	0.000336754	3.70228	2.75341	1.96188	3.8247			0.000126295	0.000126295	0.000126295	0.000126295	2.54111	2.06774	0.0866086	0.539822			0.00176617	0.00176617	0.00176617	0.00176617	3.34799	5.24631	0.00176617	0.00176617
	0.000336754	0.000336754	0.000336754	0.000336754	1.9718	1.10718	0.849828	1.89953			0.000336754	0.000336754	0.000336754	0.000336754	4.47907	5.25364	1.24707	3.18166			0.000126295	0.000126295	0.000126295	0.000126295	3.06518	0.000126295	0.000126295	0.141446			0.00176617	0.00176617	0.00176617	0.00176617	4.72628	0.00176617	0.00176617	0.00176617
	0.000336754	0.000336754	0.000336754	0.000336754	1.76709	1.89506	0.617095	1.27368			0.000336754	0.000336754	0.000336754	0.000336754	3.26652	3.11214	2.44539	3.77931			0.000126295	0.000126295	0.000126295	0.000126295	2.23633	1.7369	0.118896	0.27883			0.00176617	0.00176617	0.00176617	0.00176617	2.26964	3.56984	0.00176617	0.00176617
	0.000336754	0.000336754	0.000336754	0.000336754	1.46803	1.47412	1.25091	2.20304			0.000336754	0.000336754	0.000336754	0.000336754	2.68467	4.08727	1.94226	3.66097			0.000126295	0.000126295	0.000126295	0.000126295	1.38711	3.29136	0.29893	0.191447			0.00176617	0.00176617	0.00176617	0.00176617	2.91816	7.49489	0.00176617	0.00176617
	0.000336754	0.000336754	0.000336754	0.000336754	1.29789	2.32401	0.925627	1.46523			0.000336754	0.000336754	0.000336754	0.000336754	4.60628	4.51276	9.50355	4.73557			0.000126295	0.000126295	0.000126295	0.000126295	2.74801	0.000126295	0.279085	0.000126295			0.00176617	0.00176617	0.00176617	0.00176617	3.71803	0.00176617	0.00176617	0.00176617
	0.000336754	0.000336754	0.000336754	0.000336754	2.12552	1.97911	3.69459	2.26095			0.000336754	0.000336754	0.000336754	0.000336754	5.3007	2.64433	4.89303	6.1254			0.000126295	0.000126295	0.0597441	0.000126295	0.000126295	0.106375	4.24607	0.274208			0.00176617	0.00176617	0.00176617	0.00176617	0.00176617	0.00176617	9.61927	0.00176617
	0.000336754	0.000336754	0.000336754	0.000336754	1.98835	1.11586	2.72655	2.16018			0.000336754	0.000336754	0.000336754	0.000336754	2.25037	4.49462	1.26084	1.78742			0.000126295	0.000126295	0.000126295	0.000126295	1.83253	0.426731	1.67997	0.000126295			0.00176617	0.00176617	0.00176617	0.00176617	5.22511	0.00176617	4.87059	0.00176617
	0.000336754	0.000336754	0.000336754	0.000336754	1.20737	2.90485	0.718131	0.926163			0.000336754	0.000336754	0.000336754	0.000336754	1.20055	5.90407	2.08259	1.90157			0.000126295	0.000126295	0.000126295	0.000126295	0.603415	0.323665	1.94059	0.000126295			0.00176617	0.00176617	0.00176617	0.00176617	2.85355	1.45452	3.38424	0.00176617
	0.000336754	0.000336754	0.000336754	0.000336754	0.468618	2.74862	0.927072	0.662719			0.000336754	0.000336754	0.000336754	0.000336754	3.63336	3.71517	3.43987	0.89876			0.000126295	0.000126295	0.000126295	0.000126295	2.8142	0.256536	0.325442	0.000126295			0.00176617	0.00176617	0.00176617	0.00176617	7.95078	0.00176617	0.00176617	0.00176617
	0.000336754	0.000336754	0.000336754	0.000336754	1.9957	2.03329	1.2225	0.000336754			0.000336754	0.000336754	0.000336754	0.000336754	3.01414	2.59392	4.03438	2.52416			0.000126295	0.000126295	0.000126295	0.000126295	2.48477	2.58405	0.000126295	0.150904			0.00176617	0.00176617	0.00176617	0.00176617	3.26757	5.15038	0.00176617	0.00176617
	0.000336754	0.000336754	0.000336754	0.000336754	1.72057	1.29136	1.22863	0.944836			0.000336754	0.000336754	0.000336754	0.000336754	2.17992	4.16578	3.40075	4.47156			0.000126295	0.000126295	0.000126295	0.000126295	2.24064	0.000126295	0.000126295	0.000126295			0.00176617	0.00176617	0.00176617	0.00176617	2.48402	0.00176617	0.00176617	0.00176617
	0.000336754	0.000336754	0.000336754	0.000336754	1.00215	1.6454	1.16713	1.68495			0.000336754	0.000336754	0.000336754	0.000336754	3.18622	4.201	3.20804	7.17055			0.000126295	0.000126295	0.000126295	0.000126295	1.8301	0.000126295	0.000126295	1.12264			0.00176617	0.00176617	0.00176617	0.00176617	0.00176617	0.00176617	0.00176617	2.09444
	0.000336754	0.000336754	0.000336754	0.000336754	1.39221	1.55471	1.74777	2.76864			0.000336754	0.000336754	0.000336754	0.000336754	1.84834	2.9695	6.84223	4.15226			0.000126295	0.000126295	0.000126295	0.000126295	0.895275	0.132325	0.000126295	0.249799			0.00176617	0.00176617	0.00176617	0.00176617	2.76147	0.00176617	0.00176617	1.37274
	0.000336754	0.000336754	0.000336754	0.000336754	0.856455	1.59196	3.46182	1.88704			0.000336754	0.000336754	0.000336754	0.000336754	1.37997	7.11209	5.74898	3.06154			0.000126295	0.000126295	0.000126295	0.000126295	1.27486	0.356756	0.000126295	0.203892			0.00176617	0.00176617	0.00176617	0.00176617	2.73366	0.00176617	0.00176617	0.00176617
	0.000336754	0.000336754	0.000336754	0.000336754	0.875066	2.76856	1.94504	1.2614			0.000336754	0.000336754	0.000336754	0.000336754	7.5099	3.80789	1.63388	5.498			0.000126295	0.000126295	0.000126295	0.000126295	4.82584	0.000126295	0.000126295	0.219703			0.00176617	0.00176617	0.00176617	0.00176617	5.72345	0.00176617	0.00176617	0.00176617
	0.000336754	0.000336754	0.000336754	0.000336754	3.35933	1.50338	0.786108	2.05507			0.000336754	0.000336754	0.000336754	0.000336754	3.92156	2.40501	4.7282	3.50815			0.000126295	0.000126295	0.000126295	0.000126295	2.18565	0.121983	2.82704	0.000126295			0.00176617	0.00176617	0.00176617	0.00176617	4.02606	0.00176617	4.93497	0.00176617
	0.000336754	0.000336754	0.000336754	0.000336754	1.74041	1.06691	2.00028	1.2173			0.000336754	0.000336754	0.000336754	0.000336754	1.35606	2.4808	2.55881	1.34518			0.000126295	0.000126295	0.000126295	0.000126295	1.48743	1.51295	0.000126295	0.000126295			0.00176617	0.00176617	0.00176617	0.00176617	4.25139	4.89462	0.00176617	0.00176617
	0.000336754	0.000336754	0.000336754	0.000336754	0.785544	1.32867	1.51038	0.624999			0.000336754	0.000336754		0.000336754	2.17517	4.07452		8.62056			0.000126295	0.000126295		0.000126295	2.4035	0.479548		0.233998			0.00176617	0.00176617		0.00176617	3.31149	0.00176617		0.00176617
	0.000336754	0.000336754		0.000336754	1.46554	1.54711		2.76982			0.000336754	0.000336754		0.000336754	4.69852	2.31368		1.59454			0.000126295	0.000126295		0.000126295	1.09136	0.209951		0.000126295			0.00176617	0.00176617		0.00176617	2.0739	0.00176617		0.00176617
	0.000336754	0.000336754		0.000336754	2.05735	1.03038		0.568028			0.000336754	0.000336754		0.000336754	4.63029	1.28961		3.67299			0.000126295	0.000126295		0.000126295	5.51631	0.000126295		0.131377			0.00176617	0.00176617		0.00176617	5.78525	0.00176617		0.00176617
	0.000336754	0.000336754		0.000336754	3.05703	0.63643		1.48012			0.000336754	0.000336754		0.000336754	2.33064	2.40696		2.42588			0.000126295	0.000126295		0.000126295	1.06332	0.000126295		0.000126295			0.00176617	0.00176617		0.00176617	3.82711	0.00176617		0.00176617
	0.000336754	0.000336754		0.000336754	1.2776	1.02447		1.22005			0.000336754			0.000336754	2.41171			3.20699			0.000126295			0.000126295	2.27905			0.000126295			0.00176617			0.00176617	3.91431			0.00176617
	0.000336754			0.000336754	0.975179			1.61791
											Suppl Fig 2E										Suppl Fig 2 H
											HC	RF	CAD	ACS	HC	RF	CAD	ACS			HC	RF	CAD	ACS	HC	RF	CAD	ACS
											0.000126295	0.000126295	0.000126295	0.000126295	0.499222	0.365875	0.594832	0.433236			0.000126295	0.000126295	0.000126295	0.000126295	1.62784	0.369188	3.95999	0.503876
											0.000126295	0.000126295	0.000126295	0.000126295	0.387657	0.000126295	0.25882	0.615653			0.000126295	0.000126295	0.000126295	0.000126295	1.55924	0.000126295	0.179459	0.576914
											0.000126295	0.000126295	0.000126295	0.000126295	1.04124	0.965314	0.193697	0.457406			0.000126295	0.0784796	0.0519685	0.000126295	4.34338	4.4061	0.184713	1.2662
											0.000126295	0.000126295	0.000126295	0.000126295	1.22765	0.000126295	0.170408	0.407987			0.000126295	0.000126295	0.000126295	0.000126295	5.53766	0.281036	0.205441	0.285961
											0.000126295	0.0718987	0.000126295	0.000126295	0.739558	0.991811	0.21416	0.696786			0.000126295	0.0774789	0.000126295	0.000126295	4.77794	3.97453	0.192697	0.450269
											0.000126295	0.000126295	0.000126295	0.000126295	0.634753	1.49725	0.190251	0.51888			0.000126295	0.000126295	0.000126295	0.000126295	2.59253	6.1728	0.424503	0.37422
											0.000126295	0.000126295	0.000126295	0.0953144	1.04186	0.42529	0.598899	0.526643			0.000126295	0.000126295	0.000126295	0.000126295	5.2989	0.364125	0.469495	0.2297
											0.000126295	0.000126295	0.0469719	0.000126295	0.000126295	0.250467	1.99703	0.433177			0.000126295	0.000126295	0.0767955	0.000126295	0.210212	0.253992	7.45519	0.600019
											0.000126295	0.000126295	0.000126295	0.000126295	0.79071	0.612311	0.708928	0.375694			0.000126295	0.000126295	0.0463278	0.000126295	2.86072	0.551688	2.78839	0.294054
											0.000126295	0.000126295	0.000126295	0.000126295	0.36884	0.840723	1.12144	0.248793			0.000126295	0.000126295	0.000126295	0.000126295	1.19052	0.680533	3.93572	0.220632
											0.000126295	0.000126295	0.000126295	0.000126295	1.34255	0.58165	0.376221	0.000126295			0.000126295	0.000126295	0.000126295	0.000126295	4.68149	0.432813	0.573739	0.000126295
											0.000126295	0.0655254	0.000126295	0.000126295	1.13118	0.980511	0.692432	0.247736			0.000126295	0.119155	0.000126295	0.000126295	4.35145	4.88372	0.674357	0.242001
											0.000126295	0.000126295	0.000126295	0.000126295	0.581519	0.343245	0.157355	0.228626			0.000126295	0.000126295	0.000126295	0.000126295	3.75419	0.316667	0.179233	0.141564
											0.000126295	0.000126295	0.000126295	0.000126295	0.757371	0.406973	0.308698	0.932863			0.000126295	0.000126295	0.000126295	0.000126295	3.37185	0.479904	0.29653	2.44778
											0.000126295	0.000126295	0.000126295	0.000126295	0.540958	0.307048	0.37732	0.77677			0.000126295	0.000126295	0.000126295	0.000126295	1.82738	0.221315	0.398194	0.46918
											0.000126295	0.000126295	0.000126295	0.000126295	0.595355	0.582809	0.258334	0.314668			0.000126295	0.000126295	0.000126295	0.000126295	2.23084	0.82032	0.259847	0.439176
											0.000126295	0.000126295	0.000126295	0.000126295	1.14178	0.400962	0.000126295	0.563331			0.000126295	0.000126295	0.000126295	0.000126295	11.1127	0.367763	0.000126295	0.569599
											0.000126295	0.000126295	0.000126295	0.000126295	0.91687	0.207673	1.37469	0.000126295			0.000126295	0.000126295	0.07402	0.000126295	3.6965	0.221004	5.28634	0.299147
											0.000126295	0.000126295	0.000126295	0.000126295	0.643642	0.650974	0.393376	0.266736			0.000126295	0.000126295	0.000126295	0.000126295	2.98206	3.44399	0.253361	0.19016
											0.000126295	0.000126295		0.000126295	0.831953	0.711749		0.546603			0.000126295	0.000126295		0.000126295	3.28337	0.945502		0.587524
											0.000126295	0.000126295		0.000126295	0.685677	0.39795		0.000126295			0.000126295	0.000126295		0.000126295	1.76715	0.360987		0.000126295
											0.000126295	0.000126295		0.000126295	1.54666	0.187283		0.369723			0.000126295	0.000126295		0.000126295	6.2214	0.169667		0.352023
											0.000126295	0.000126295		0.000126295	0.741037	0.319024		0.266255			0.000126295	0.000126295		0.000126295	1.67878	0.000126295		0.282099
											0.000126295			0.000126295	0.957588			0.000126295			0.000126295			0.000126295	4.38295			0.328418

## Sheet: Suppl Fig 3
	Red = 50% LOQ value, since lipid is below LOQ and not detected. These are used for statistical purposes only
	Where more than 70% were zeros in activated samples, lipids were removed from the dataset
	Stats were only conducted on activated samples
	Suppl Fig 3A										Suppl Fig 3D										Suppl Fig 3F
	HC	RF	CAD	ACS	HC	RF	CAD	ACS			HC	RF	CAD	ACS	HC	RF	CAD	ACS			No aspirin	Aspirin		No aspirin	Aspirin		No aspirin	Aspirin		No aspirin	Aspirin		No aspirin	Aspirin		No aspirin	Aspirin
	0.00249907	0.00249907	0.00249907	0.00249907	0.8433	1.21857	0.593675	1.25029			0.00249907	0.00249907	0.00249907	0.00249907	0.912184	0.880236	1.70792	0.952482			25.7294	175.247		16.7765	159.008		3.51912	14.6094		1.36181	2.41317		0.707703	1.04191		1.30498	2.71367
	0.00249907	0.00249907	0.00249907	0.00249907	0.698051	0.562556	1.0421	2.04957			0.00249907	0.00249907	0.00249907	0.00249907	0.798343	0.00249907	0.449535	1.35937			85.4672	62.8621		86.4211	47.578		21.2697	6.52997		4.89303	1.96188		2.72655	0.849828		5.88098	2.27081
	0.00249907	0.00249907	0.00249907	0.00249907	1.92277	1.27077	0.67727	1.55826			0.00249907	0.00249907	0.0712306	0.00249907	2.14522	2.01121	0.41838	1.33117			39.1622	72.9201		37.7897	47.317		5.76236	5.399		1.26084	1.24707		0.718131	0.617095		1.1224	1.39827
	0.00249907	0.00249907	0.0451306	0.00249907	1.91436	0.910387	0.568132	1.3515			0.00249907	0.00249907	0.0678624	0.00249907	2.93411	0.5104	0.436473	0.829452			34.4634	110.371		20.7999	83.6883		7.24623	10.4489		2.08259	2.44539		0.927072	1.25091		2.69977	3.02777
	0.00249907	0.242559	0.00249907	0.00249907	1.00861	2.112	0.771485	2.19747			0.00249907	0.104417	0.00249907	0.00249907	2.24052	2.51098	0.441158	1.01223			94.956	80.5586		61.0074	62.6574		15.741	7.87961		4.7282	1.94226		2.00028	0.925627		5.14425	2.10287
	0.00249907	0.0598924	0.00249907	0.00249907	1.03296	2.33478	0.523792	1.7343			0.00249907	0.00249907	0.00249907	0.00249907	1.29965	3.19713	0.389564	0.841142			71.6268	439.54		47.6668	296.317		12.4198	42.5483		3.11214	9.50355		1.47412	3.69459		3.89002	11.7142
	0.00249907	0.00249907	0.00249907	0.0696631	1.94245	1.31225	1.87871	1.61921			0.00249907	0.00249907	0.00249907	0.00249907	2.83409	0.667334	1.05114	0.698197			57.3089	73.0043		54.7252	57.5089		8.78612	9.89197		2.59392	3.43987		1.29136	1.2225		2.95633	3.57499
	0.00249907	0.00249907	0.00249907	0.00249907	0.773342	0.864225	3.67215	1.93183			0.00249907	0.00249907	0.00249907	0.174055	0.514741	0.467695	4.40346	1.42837			66.4363	78.3358		44.0144	82.6666		7.09782	14.3189		2.4808	4.03438		1.32867	1.22863		3.21084	3.03737
	0.00249907	0.00249907	0.00249907	0.00249907	1.19641	1.82749	1.17909	1.1324			0.00249907	0.00249907	0.00249907	0.00249907	1.45806	1.21704	1.50129	0.54035				151.932			120.018			16.022			3.40075			1.16713			3.05955
	0.00249907	0.00249907	0.00249907	0.00249907	0.476476	3.01995	1.45639	0.722528			0.00249907	0.0586932	0.00249907	0.00249907	0.532812	1.9848	1.79585	0.434687				204.332			162.47			17.9648			3.20804			1.74777			4.28667
	0.00249907	0.00249907	0.00249907	0.00249907	2.26831	2.25595	1.16667	0.688436			0.00249907	0.00249907	0.00249907	0.00249907	2.51012	0.992476	0.717845	0.00249907				381.984			159.907			27.2637			6.84223			3.46182			7.44092
	0.00249907	0.00249907	0.00249907	0.00249907	1.98339	1.50311	1.78958	0.813503			0.00249907	0.117851	0.00249907	0.00249907	1.99191	2.50547	0.936793	0.414988				215.221			146.058			20.1255			5.74898			1.94504			5.11925
	0.00249907	0.00249907	0.00249907	0.00249907	0.909809	0.862358	0.48337	0.678793			0.00249907	0.00249907	0.00249907	0.00249907	1.6426	0.717504	0.337479	0.306422				65.8364			40.18			5.70056			1.63388			0.786108			1.33434
	0.132614	0.00249907	0.00249907	0.00249907	1.45742	1.55098	0.977209	2.3325			0.00249907	0.00249907	0.00249907	0.00249907	1.83402	0.913366	0.447291	2.31237				198.2			94.7149			17.7653			2.55881			1.51038			3.15665
	0.00249907	0.00249907	0.00249907	0.00249907	0.982651	0.97068	1.26007	2.59197			0.00249907	0.00249907	0.00249907	0.00249907	1.08987	0.544181	0.832937	1.28406				83.0053			64.7015			11.3553			3.47498			1.98485			3.41519
	0.00249907	0.00249907	0.00249907	0.00249907	1.3585	1.98199	0.916973	0.949632			0.00249907	0.00249907	0.00249907	0.00249907	1.26322	1.59385	0.738586	0.723816				66.8091			58.5853			9.57311			1.99521			0.50805			1.80636
	0.00249907	0.00249907	0.00249907	0.00249907	2.54295	1.29909	0.673713	2.1317			0.00249907	0.00249907	0.00249907	0.0525383	6.11064	0.66275	0.368494	1.49101				85.0546			56.4426			10.3486			2.75341			1.10718			2.83813
	0.00249907	0.00249907	0.00249907	0.00249907	1.56387	0.55129	2.45229	0.634115			0.00249907	0.00249907	0.00249907	0.00249907	2.16449	0.420654	3.19513	0.00249907				194.165			137.822			20.8561			5.25364			1.89506			3.16159
	0.00249907	0.00249907	0.00249907	0.00249907	0.688973	0.997324	1.2379	0.945278			0.00249907	0.00249907	0.00249907	0.00249907	1.12364	1.67512	0.691771	0.58081				147.133			96.6501			18.8932			4.08727			2.32401			4.80595
	0.00249907	0.00249907		0.00249907	1.17537	1.77383		1.84805			0.00249907	0.00249907		0.00249907	1.71041	1.20548		1.62493				204.979			135.825			18.8917			4.51276			1.97911			4.74453
	0.00249907	0.00249907		0.00249907	1.6464	1.6541		0.657542			0.00249907	0.00249907		0.00249907	1.5363	0.779776		0.381035				182.499			157.504			14.7931			2.64433			1.11586			4.15237
	0.00249907	0.00249907		0.00249907	2.36462	0.519657		1.14537			0.00249907	0.00249907		0.00249907	3.20812	0.286353		0.764912				70.5081			77.7804			14.0484			4.49462			2.90485			5.13201
	0.00249907	0.00249907		0.00249907	1.47248	1.06509		0.680247			0.00249907	0.00249907		0.00249907	1.16143	0.628044		0.567902				149.493			113.172			20.7788			5.90407			2.74862			4.37625
	0.00249907			0.00249907	1.19493			0.751211			0.00249907			0.00249907	1.85803			1.01745				108.876			80.7102			16.1986			3.71517			2.03329			4.17759
																						149.911			135.882			15.6393			4.16578			1.6454			3.88304
																						101.96			74.6146			12.4465			4.201			1.55471			2.37993
																						101.905			84.2787			12.2697			2.9695			1.59196			3.84068
	Suppl Fig 3B										Suppl Fig 3 E											188.779			111.316			20.8053			7.11209			2.76856			7.84517
	HC	RF	CAD	ACS	HC	RF	CAD	ACS			HC	RF	CAD	ACS	HC	RF	CAD	ACS				191.27			121.939			15.9044			3.80789			1.50338			5.07055
	0.00249907	0.00249907	0.00249907	0.00249907	0.779094	0.927849	1.26333	0.973611			0.00276448	0.00276448	0.00276448	0.00276448	0.00276448	0.00276448	3.66375	3.40541				107.843			101.508			10.707			2.40501			1.06691			2.63886
	0.00249907	0.00249907	0.00249907	0.00249907	0.885628	0.355771	0.633677	1.75752			0.00276448	0.00276448	0.00276448	0.00276448	0.00276448	0.00276448	0.00276448	0.00276448				107.073			76.3252			20.1418			4.07452			1.54711			4.19048
	0.00249907	0.00249907	0.00249907	0.00249907	2.14284	1.38989	0.564422	1.10976			0.00276448	0.00276448	0.00276448	0.00276448	4.48168	4.81058	0.00276448	0.00276448				128.487			100.733			17.4265			2.31368			1.03038			3.10893
	0.00249907	0.00249907	0.00249907	0.00249907	2.80789	0.00249907	0.433951	1.04277			0.00276448	0.00276448	0.00276448	0.00276448	4.55252	0.00276448	0.00276448	0.00276448				85.6269			43.2694			6.22356			1.28961			0.63643			1.45056
	0.00249907	0.239751	0.00249907	0.00249907	2.504	2.82393	0.539348	1.95715			0.00276448	0.00276448	0.00276448	0.00276448	4.19712	5.51714	0.00276448	3.32244				79.7115			65.0768			9.46403			2.40696			1.02447			2.08491
	0.00249907	0.00249907	0.00249907	0.00249907	1.56748	2.7487	0.369325	1.48643			0.00276448	0.00276448	0.00276448	0.00276448	2.38123	8.56201	0.00276448	0.00276448
	0.00249907	0.00249907	0.00249907	0.152198	3.00167	0.857866	1.07691	1.17259			0.00276448	0.00276448	0.00276448	0.00276448	2.62822	0.00276448	2.74054	0.00276448
	0.00249907	0.00249907	0.0997937	0.00249907	0.515282	0.609134	4.58425	1.6085			0.00276448	0.00276448	0.00276448	0.00276448	0.00276448	0.00276448	12.3897	2.876
	0.00249907	0.00249907	0.00249907	0.00249907	1.40665	1.67138	1.40075	0.467659			0.00276448	0.00276448	0.00276448	0.00276448	2.17843	0.00276448	4.84697	0.00276448
	0.00249907	0.0974977	0.00249907	0.00249907	0.762595	1.94601	1.80749	0.382399			0.00276448	0.00276448	0.00276448	0.00276448	2.30389	4.60337	3.82139	0.00276448
	0.00249907	0.00249907	0.00249907	0.00249907	2.22308	1.78749	0.866452	0.00249907			0.00276448	0.00276448	0.00276448	0.00276448	7.29599	0.00276448	0.00276448	0.00276448
	0.00249907	0.28797	0.00249907	0.00249907	2.94426	2.55066	0.924041	0.799944			0.00276448	0.00276448	0.00276448	0.00276448	4.56113	6.90917	0.00276448	0.958095
	0.00249907	0.00249907	0.00249907	0.00249907	1.62557	0.698889	0.352822	0.552742			0.00276448	0.00276448	0.00276448	0.00276448	5.02354	0.00276448	0.00276448	0.00276448
	0.00249907	0.00249907	0.00249907	0.00249907	1.23996	0.580958	0.668909	2.40387			0.00276448	0.00276448	0.00276448	0.00276448	0.00276448	2.19384	0.00276448	2.68006
	0.00249907	0.00249907	0.00249907	0.00249907	1.41677	0.722079	0.680303	1.53423			0.00276448	0.00276448	0.00276448	0.00276448	2.17479	0.00276448	0.00276448	3.71045
	0.00249907	0.00249907	0.00249907	0.00249907	1.15136	1.61919	0.614943	0.867611			0.00276448	0.00276448	0.00276448	0.00276448	3.34862	0.00276448	0.00276448	0.00276448
	0.00249907	0.00249907	0.00249907	0.00249907	5.18973	0.752419	0.357946	1.5251			0.00276448	0.00276448	0.00276448	0.00276448	13.0174	0.00276448	0.00276448	2.64896
	0.00249907	0.00249907	0.00249907	0.00249907	1.78033	0.537122	3.4148	0.458705			0.00276448	0.00276448	0.00276448	0.00276448	3.30866	0.00276448	7.83284	0.00276448
	0.00249907	0.00249907	0.00249907	0.00249907	1.23181	1.34159	0.888209	0.612162			0.00276448	0.00276448	0.00276448	0.00276448	2.27695	6.02741	0.00276448	0.00276448
	0.00249907	0.00249907		0.00249907	1.78239	1.49213		1.42178			0.00276448	0.00276448		0.00276448	3.8305	1.77117		2.04375
	0.00249907	0.00249907		0.00249907	1.47387	1.15452		0.00249907			0.00276448	0.00276448		0.00276448	3.89403	2.99804		0.00276448
	0.00249907	0.00249907		0.00249907	2.60693	0.356677		0.894494			0.00276448	0.00276448		0.00276448	4.50684	0.00276448		0.00276448
	0.00249907	0.00249907		0.00249907	1.67193	0.53461		0.482252			0.00276448	0.00276448		0.00276448	3.32896	0.00276448		0.00276448
	0.00249907			0.00249907	1.46408			0.77262			0.00276448			0.00276448	5.15703			0.00276448
	Suppl Fig 3 C
	HC	RF	CAD	ACS	HC	RF	CAD	ACS
	0.00249907	0.00249907	0.00249907	0.00249907	0.628925	0.691771	1.18163	0.544923
	0.00249907	0.00249907	0.00249907	0.00249907	0.320554	0.00249907	0.206497	0.729025
	0.00249907	0.00249907	0.00249907	0.00249907	1.50459	1.07979	0.195415	0.514824
	0.00249907	0.00249907	0.00249907	0.00249907	1.65697	0.00249907	0.228009	0.335183
	0.00249907	0.00249907	0.00249907	0.00249907	1.32874	1.22973	0.199937	0.537537
	0.00249907	0.00249907	0.00249907	0.00249907	0.659089	1.75128	0.00249907	0.396699
	0.00249907	0.00249907	0.00249907	0.00249907	1.51808	0.489658	0.576731	0.302235
	0.00249907	0.00249907	0.00249907	0.00249907	0.00249907	0.186694	2.53617	0.60991
	0.00249907	0.00249907	0.00249907	0.00249907	0.953636	0.767975	0.950409	0.00249907
	0.00249907	0.00249907	0.00249907	0.00249907	0.305104	0.984605	0.934877	0.00249907
	0.00249907	0.00249907	0.00249907	0.00249907	1.84175	0.549948	0.389729	0.00249907
	0.00249907	0.00249907	0.00249907	0.00249907	0.924147	1.43218	0.493416	0.204941
	0.00249907	0.00249907	0.00249907	0.00249907	0.945649	0.352442	0.00249907	0.00249907
	0.00249907	0.00249907	0.00249907	0.00249907	1.51223	0.439639	0.37885	1.29505
	0.00249907	0.00249907	0.00249907	0.00249907	0.493764	0.317339	0.601553	0.566948
	0.00249907	0.00249907	0.00249907	0.00249907	0.705837	0.736493	0.00249907	0.308822
	0.00249907	0.00249907	0.00249907	0.00249907	2.74673	0.551104	0.00249907	0.611381
	0.00249907	0.00249907	0.00249907	0.00249907	1.24863	0.178297	1.53013	0.00249907
	0.00249907	0.00249907	0.00249907	0.00249907	0.672703	0.947864	0.407436	0.00249907
	0.00249907	0.00249907		0.00249907	1.21313	0.431188		0.694132
	0.00249907	0.00249907		0.00249907	1.1022	0.478575		0.00249907
	0.00249907	0.00249907		0.00249907	2.80322	0.00249907		0.360516
	0.00249907	0.00249907		0.00249907	0.711913	0.00249907		0.00249907
	0.00249907			0.00249907	1.26621			0.00249907

## Sheet: Suppl Fig 4
		male no aspirin	male aspirin		male no aspirin	male aspirin		male no aspirin	male aspirin
		12.4198	14.7931		47.6668	157.504		71.6268	182.499
		8.78612	14.0484		54.7252	77.7804		57.3089	70.5081
		7.09782	20.7788		44.0144	113.172		66.4363	149.493
		3.51912	16.1986		16.7765	80.7102		25.7294	108.876
		21.2697	12.4465		86.4211	74.6146		85.4672	101.96
		5.76236	12.2697		37.7897	84.2787		39.1622	101.905
		7.24623	15.9044		20.7999	121.939		34.4634	191.27
		15.741	10.707		61.0074	101.508		94.956	107.843
			9.46403			65.0768			79.7115
			14.6094			159.008			175.247
			10.4489			83.6883			110.371
			42.5483			296.317			439.54
			9.89197			57.5089			73.0043
			14.3189			82.6666			78.3358
			16.022			120.018			151.932
			17.9648			162.47			204.332
			27.2637			159.907			381.984
			20.1255			146.058			215.221
			5.70056			40.18			65.8364
			17.7653			94.7149			198.2

## Sheet: Suppl Fig 5
	Red = 50% LOQ value, since lipid is below LOQ and not detected. These are used for statistical purposes only
	Where more than 70% were zeros in activated samples, lipids were removed from the dataset
	Where the majority fall below LOD in the presence of aspirin, the imputed value is more highly represented indicating inhibition in the majority of samples.
		A			B			C			D			E			F
		No aspirin	Aspirin		No aspirin	Aspirin		No aspirin	Aspirin		No aspirin	Aspirin		No aspirin	Aspirin		No aspirin	Aspirin
		3.81695	0.00176617		2.9948	0.00176617		0.594832	0.25882		3.95999	0.179459		2.41085	0.123482		2.65719	0.18224
		7.43374	0.00176617		9.61927	0.00176617		1.99703	0.193697		7.45519	0.184713		4.24607	0.0866086		6.39029	0.19541
		5.67571	0.00176617		4.87059	0.00176617		0.708928	0.170408		2.78839	0.205441		1.67997	0.000126295		2.09675	0.187912
		5.26369	0.00176617		3.38424	0.00176617		1.12144	0.21416		3.93572	0.192697		1.94059	0.118896		3.48945	0.218174
		7.45132	0.00176617		4.93497	0.00176617		1.37469	0.190251		5.28634	0.424503		2.82704	0.29893		4.55463	0.338177
		2.65873	0.00176617		3.56984	0.00176617		0.991811	0.598899		3.97453	0.469495		1.7369	0.279085		3.69378	0.468329
		6.25995	0.00176617		5.15038	0.00176617		0.980511	0.376221		4.88372	0.573739		2.58405	0.325442		4.13049	0.474471
		4.91514	0.00176617		4.89462	0.00176617		0.650974	0.692432		3.44399	0.674357		1.51295	0.000126295		2.88271	0.000126295
			0.00176617			0.00176617			0.157355			0.179233			0.000126295			0.135463
			0.00176617			0.00176617			0.308698			0.29653			0.000126295			0.312946
			0.00176617			0.00176617			0.37732			0.398194			0.000126295			0.269208
			0.00176617			0.00176617			0.258334			0.259847			0.000126295			0.228411
			0.00176617			0.00176617			0.000126295			0.000126295			0.000126295			0.000126295
			0.00176617			0.00176617			0.393376			0.253361			0.000126295			0.342533
			0.00176617			0.00176617			0.365875			0.369188			0.000126295			0.000126295
			0.00176617			0.00176617			0.000126295			0.000126295			0.000126295			0.000126295
			6.12367			5.24631			0.965314			4.4061			2.06774			2.85513
			0.00176617			0.00176617			0.000126295			0.281036			0.000126295			0.000126295
			9.65227			7.49489			1.49725			6.1728			3.29136			4.96442
			0.00176617			0.00176617			0.42529			0.364125			0.000126295			0.373728
			0.00176617			0.00176617			0.250467			0.253992			0.106375			0.341141
			0.00176617			0.00176617			0.612311			0.551688			0.426731			0.581839
			1.25101			1.45452			0.840723			0.680533			0.323665			0.44586
			0.00176617			0.00176617			0.58165			0.432813			0.256536			0.484452
			0.00176617			0.00176617			0.343245			0.316667			0.000126295			0.250952
			0.00176617			0.00176617			0.406973			0.479904			0.000126295			0.298869
			0.00176617			0.00176617			0.307048			0.221315			0.132325			0.256859
			0.00176617			0.00176617			0.582809			0.82032			0.356756			0.718869
			0.00176617			0.00176617			0.400962			0.367763			0.000126295			0.334882
			0.00176617			0.00176617			0.207673			0.221004			0.121983			0.274588
			1.13356			0.00176617			0.711749			0.945502			0.479548			1.18739
			0.00176617			0.00176617			0.39795			0.360987			0.209951			0.382799
			0.00176617			0.00176617			0.187283			0.169667			0.000126295			0.174614
			0.00176617			0.00176617			0.319024			0.000126295			0.000126295			0.000126295
		G			H			I			J			K			L
		No aspirin	Aspirin		No aspirin	Aspirin		No aspirin	Aspirin		No aspirin	Aspirin		No aspirin	Aspirin		No aspirin	Aspirin
		3.66375	0.00276448		0.00276448	0.00276448		0.593675	1.0421		1.70792	0.449535		1.18163	0.206497		1.26333	0.633677
		12.3897	0.00276448		11.0086	0.00276448		3.67215	0.67727		4.40346	0.41838		2.53617	0.195415		4.58425	0.564422
		4.84697	0.00276448		5.3906	0.00276448		1.17909	0.568132		1.50129	0.436473		0.950409	0.228009		1.40075	0.433951
		3.82139	0.00276448		3.29711	0.00276448		1.45639	0.771485		1.79585	0.441158		0.934877	0.199937		1.80749	0.539348
		7.83284	0.00276448		5.29447	0.00276448		2.45229	0.523792		3.19513	0.389564		1.53013	0.00249907		3.4148	0.369325
		5.51714	2.74054		4.70724	0.00276448		2.112	1.87871		2.51098	1.05114		1.22973	0.576731		2.82393	1.07691
		6.90917	0.00276448		5.05375	0.00276448		1.50311	1.16667		2.50547	0.717845		1.43218	0.389729		2.55066	0.866452
		6.02741	0.00276448		6.02351	0.00276448		0.997324	1.78958		1.67512	0.936793		0.947864	0.493416		1.34159	0.924041
			0.00276448			0.00276448			0.48337			0.337479			0.00249907			0.352822
			0.00276448			0.00276448			0.977209			0.447291			0.37885			0.668909
			0.00276448			0.00276448			1.26007			0.832937			0.601553			0.680303
			0.00276448			0.00276448			0.916973			0.738586			0.00249907			0.614943
			0.00276448			0.00276448			0.673713			0.368494			0.00249907			0.357946
			0.00276448			0.00276448			1.2379			0.691771			0.407436			0.888209
			0.00276448			0.00276448			1.21857			0.880236			0.691771			0.927849
			0.00276448			0.00276448			0.562556			0.00249907			0.00249907			0.355771
			4.81058			5.36062			1.27077			2.01121			1.07979			1.38989
			0.00276448			0.00276448			0.910387			0.5104			0.00249907			0.00249907
			8.56201			5.56485			2.33478			3.19713			1.75128			2.7487
			0.00276448			0.00276448			1.31225			0.667334			0.489658			0.857866
			0.00276448			0.00276448			0.864225			0.467695			0.186694			0.609134
			0.00276448			0.00276448			1.82749			1.21704			0.767975			1.67138
			4.60337			5.63319			3.01995			1.9848			0.984605			1.94601
			0.00276448			4.89284			2.25595			0.992476			0.549948			1.78749
			0.00276448			0.00276448			0.862358			0.717504			0.352442			0.698889
			2.19384			0.00276448			1.55098			0.913366			0.439639			0.580958
			0.00276448			0.00276448			0.97068			0.544181			0.317339			0.722079
			0.00276448			0.00276448			1.98199			1.59385			0.736493			1.61919
			0.00276448			0.00276448			1.29909			0.66275			0.551104			0.752419
			0.00276448			0.00276448			0.55129			0.420654			0.178297			0.537122
			1.77117			0.00276448			1.77383			1.20548			0.431188			1.49213
			2.99804			0.00276448			1.6541			0.779776			0.478575			1.15452
			0.00276448			0.00276448			0.519657			0.286353			0.00249907			0.356677
			0.00276448			0.00276448			1.06509			0.628044			0.00249907			0.53461

[truncated: 4 more sheets: Suppl Fig 6, Suppl Fig 7, Suppl Fig 8, Suppl Fig 9]
